# Supplementary material for: Bioinspired handheld time-share driven robot with expandable DoFs
Source: Nat Commun. 2024 Jan 26;15:768. doi: 10.1038/s41467-024-44993-x (PMC10817928; doi:10.1038/s41467-024-44993-x)
Supplement: Supplementary file 15 — Source Data [file 41467_2024_44993_MOESM15_ESM.zip]

Archive with 3 entries (2 files):
- Source Data/Figures Source Data/
- Source Data/Figures Source Data/Source Data Figure 2.xlsx
- Source Data/Figures Source Data/Source Data Figure 3.xlsx
