# Supplementary material for: Bioinspired handheld time-share driven robot with expandable DoFs
Source: Nat Commun. 2024 Jan 26;15:768. doi: 10.1038/s41467-024-44993-x (PMC10817928; doi:10.1038/s41467-024-44993-x)
Supplement: Supplementary file 15 — Source Data [file 41467_2024_44993_MOESM15_ESM.zip › Source Data/Figures Source Data/Source Data Figure 2.xlsx]

## Sheet: Figure 2c
Time (s)	Angle - 0° (deg)	Angle - 30° (deg)	Angle - 60° (deg)	Angle - 90° (deg)	Angle - 120° (deg)	Angle - 150° (deg)	Angle - 180° (deg)
0	0	0	0	0	0	0	0
0.02	0.0585588	-0.0728826	-0.044896	-0.0469386	-0.076207	-0.0578442	0.0192378
0.04	-0.065547	-0.0833709	0.0340401	0.0626361	0.0272037	-0.0969183	0.134874
0.06	0.0261905	-0.00955348	0.0174509	-0.0766817	-0.0710265	-0.161776	0.106839
0.08	0.0716545	-0.0642855	-0.128121	-0.0409598	0.0779293	-0.0529697	0.109426
0.1	0.11876	-0.0267404	-0.0183608	-0.0511985	0.0510761	-0.172923	0.0459962
0.12	0.0477179	-0.0319962	-0.0365985	-0.0712433	-0.0235327	0.130496	0.144404
0.14	-0.0293044	-0.0146352	-0.0486376	-0.0668563	-0.075643	-0.0813642	0.118461
0.16	0.167524	0.0645609	-0.025351	-0.0517963	0.0981423	-0.0298973	0.133631
0.18	0.090698	-0.0166931	0.0108525	-0.0502665	-0.0465353	-0.186123	-0.0615991
0.2	0.0784257	-0.0319864	-0.0412754	0.0925513	-0.0264551	-0.106797	0.0683809
0.22	-0.0386824	-0.00926044	-0.0832197	-0.0865327	0.0690566	-0.107725	0.00805585
0.24	0.0469542	0.0416284	-0.0351243	-0.0483583	0.0199978	-0.0710213	0.0605889
0.26	0.106611	-0.0173626	0.036499	-0.0714033	-0.0486236	-0.0802734	0.121826
0.28	0.0801846	-0.0361131	-0.0504692	0.0419785	0.0212	0.190474	0.0550265
0.3	0.0528389	-0.0528598	-0.0859093	0.0502747	0.0280562	0.0391141	0.0255949
0.32	-0.0905859	-0.0685449	0.00784581	0.0464351	0.0401978	-0.129802	0.0772855
0.34	-0.0329636	-0.0534521	-0.00889411	-0.0860609	0.0295738	0.0836953	0.158188
0.36	0.0780397	0.0481769	-0.0702991	0.00829368	-0.0353102	-0.110991	0.229145
0.38	-0.0437586	-0.0253062	-0.0282523	0.0629614	0.0227418	-0.0955376	0.0284779
0.4	0.118682	-0.0362432	0.0150764	-0.0675493	0.0232243	-0.0642135	0.137709
0.42	-0.0687101	-0.0827014	-0.0281913	-0.0958039	0.0538986	-0.112748	-0.176574
0.44	0.118813	-0.0249234	0.0463542	0.0366847	0.0379526	-0.162734	0.150264
0.46	0.112997	0.0357949	-0.058794	-0.0267472	0.0108238	-0.0831623	0.0409796
0.48	0.0648001	-0.0694213	-0.0824041	-0.121364	0.109872	-0.122703	0.0520642
0.5	-0.0535354	-0.00833909	-0.0626561	-0.0848995	0.0164467	0.100207	0.0989137
0.52	0.0741973	-0.0462939	0.0259079	-0.0680903	0.0795075	0.0917298	0.0876532
0.54	0.0618055	0.0690765	0.0176108	0.0893357	0.0610132	0.0937232	0.163241
0.56	0.02772	-0.0154715	0.0737208	-0.0424128	0.0909101	-0.0973174	0.234158
0.58	0.147178	0.0114383	-0.0507033	0.07914	-0.0841687	-0.181423	0.0843453
0.6	-0.0523252	-0.0662146	0.0511696	-0.0395275	0.117439	0.0909803	0.0652584
0.62	-0.0857386	0.0504608	-0.0692868	0.038516	-0.0414311	0.142833	0.112262
0.64	0.0522013	-0.0468482	0.0441138	-0.0708996	0.02543	0.0918937	0.197464
0.66	0.137595	0.0527984	-0.179366	-0.0823715	0.122781	0.107208	0.104185
0.68	-0.0176616	-0.069531	-0.0708557	-0.0929177	0.0415239	-0.0641993	0.174099
0.7	-0.0568163	-0.0507046	-0.0656165	-0.105629	0.0756545	0.139096	0.0724253
0.72	-0.0424117	-0.0283109	-0.0356429	0.0519178	0.0543306	0.106366	0.174756
0.74	0.094545	0.0777179	0.0578794	-0.060636	0.0537138	0.109567	0.111075
0.76	0.0922414	-0.0248485	0.0125749	0.0504275	0.0928662	0.08332	0.131257
0.78	-0.0799404	0.0631905	-0.0264495	0.0972717	0.0681612	0.111797	0.0963608
0.8	0.0945036	-0.0454193	-0.0335027	0.0238662	0.0612418	0.0242469	0.226202
0.82	0.105451	-0.0432385	-0.039607	0.0412701	0.104263	0.0465566	0.16479
0.84	0.0664281	0.0632718	-0.0700714	-0.0785178	0.0757862	0.0934316	0.206343
0.86	0.124782	-0.0451045	0.0370642	0.0277581	0.0754398	0.133384	0.118589
0.88	0.166934	0.0562609	-0.0380275	-0.0723416	0.0447198	0.117665	0.09028
0.9	0.11149	0.0199252	-0.0536676	0.100784	0.0956314	-0.124896	0.142722
0.92	0.131472	-0.0861763	-0.115518	0.0562516	0.0847939	0.180205	0.0963313
0.94	-0.0414397	0.0529739	0.0464199	-0.100676	0.0325945	3.17325	0.123601
0.96	0.0888319	-0.0352422	-0.0596781	-0.067722	0.0488909	10.1449	0.753888
0.98	-0.0361478	-0.0858545	0.055042	-0.0864477	0.0741017	15.9926	5.02152
1	0.0649253	-0.0339896	-0.0380784	-0.058244	-0.121385	17.7821	11.3815
1.02	0.0765608	0.0393539	-0.0641204	-0.0415396	0.0838773	20.0629	14.8635
1.04	0.0950315	-0.0314962	-0.0431404	0.0612269	-0.111651	24.3857	16.4688
1.06	0.0772024	0.0658023	-0.0555026	0.0193633	0.045537	30.4767	24.5048
1.08	-0.141301	0.10628	-0.137909	0.0646048	0.0751526	35.6005	29.9753
1.1	0.0809063	0.0455806	-0.039608	0.0522253	0.0428919	38.4723	33.8545
1.12	0.141714	0.0666203	-0.0233734	0.0417419	0.0555785	42.5382	41.7389
1.14	0.0645801	0.0458227	-0.0763682	-0.104797	0.0615699	47.9943	46.9934
1.16	0.117443	-0.0464648	-0.0778984	0.0479482	-0.11134	59.0362	57.1352
1.18	0.0304921	0.050486	-0.0833906	0.0596997	0.0299506	68.5969	61.5977
1.2	0.0972125	0.0594424	-0.0696287	-0.0598522	0.111337	74.5199	67.2405
1.22	-0.0468847	0.0220738	-0.115566	0.0569739	0.0683807	90.4143	72.9103
1.24	-0.0849972	0.0515584	-0.119528	-0.0963013	0.0665364	102.592	78.1109
1.26	0.10118	0.0770797	0.022099	-0.063806	1.76552	108.66	88.6256
1.28	0.124352	0.0281631	-0.0878564	0.0792605	16.0631	121.075	94.7505
1.3	0.0899784	0.0608279	-0.0961627	-0.103038	19.8282	127.041	101.109
1.32	-0.0619525	0.0755223	-0.111766	0.0425907	25.1028	134.107	106.691
1.34	0.135725	0.0619258	-0.0935384	0.0611371	30.6408	147.008	119.149
1.36	0.0790608	0.0584248	-0.0770723	0.0212275	37.0994	153.886	125.661
1.38	0.0951111	0.122121	-0.0670895	-0.0929602	41.0069	160.416	132.951
1.4	0.108085	0.0082086	-0.0702757	-0.0858189	44.4625	174.545	139.181
1.42	0.0931082	0.0859014	-0.0565661	-0.0533221	49.2963	-178.187	146.357
1.44	-0.0589271	-0.0823572	-0.0599731	-0.080585	55.177	-171.044	153.439
1.46	0.0835565	0.082958	0.0711958	-0.0277464	61.4051	-156.024	168.672
1.48	0.103536	0.352278	-0.0609235	-0.0901864	70.6067	-149.005	-176.926
1.5	0.0854956	3.83437	-0.0202926	-0.12059	76.3291	-134.381	-160.997
1.52	-0.0849338	22.211	-0.0674174	0.050351	93.6884	-119.489	-152.808
1.54	-0.034455	26.6814	-0.080397	0.0285323	105.556	-112.747	-137.781
1.56	-0.0825782	29.54	-0.101242	-0.088499	118.12	-105.396	-122.591
1.58	0.105899	38.851	-0.090609	0.0344036	124.166	-98.11	-115.247
1.6	0.146505	46.2655	-0.0571295	0.0924457	129.795	-90.5198	-107.95
1.62	0.131832	57.8834	-0.172291	-0.0613625	136.77	-76.1277	-93.5072
1.64	0.0818389	61.9342	-0.0622247	0.0912611	149.678	-69.3788	-86.0449
1.66	0.080708	71.7399	0.112643	0.0630977	156.613	-63.1837	-79.0833
1.68	-0.087278	77.5396	2.95528	0.0886909	162.976	-57.8286	-66.1084
1.7	0.141445	89.4074	24.4346	0.0514769	177.076	-46.4373	-60.5747
1.72	-0.0929461	94.8931	30.3504	0.0421746	-176.166	-40.5883	-43.7359
1.74	0.0454569	100.859	36.3438	0.0618063	-168.928	-35.0406	-38.1054
1.76	0.116417	113.138	43.3495	0.0447163	-154.187	-20.2386	-33.4318
1.78	0.107802	124.777	52.5206	-0.109915	-147.406	-9.7542	-28.3748
1.8	-0.0510719	130.921	56.8493	-0.11901	-140.297	-5.47895	-18.749
1.82	0.0612049	136.732	68.9802	-0.11002	-132.958	-0.392739	-13.2517
1.84	-0.0712237	149.842	74.4427	0.0964724	-118.503	-1.29227	-8.98522
1.86	0.129797	155.111	79.6509	1.89349	-111.956	-1.7431	-4.48214
1.88	0.0930245	161.47	84.9499	8.6785	-97.1397	-1.08331	-1.36641
1.9	-0.053757	167.279	90.6873	22.0077	-82.3524	-0.802922	-2.12447
1.92	0.0980658	173.965	102.7	24.1458	-76.5512	-0.802428	-2.01849
1.94	0.129067	-179.433	108.632	32.6036	-70.8534	-0.804019	-1.93131
1.96	0.108204	-167.577	120.903	44.2749	-64.6861	-0.784164	-1.87263
1.98	-0.0628449	-161.7	127.191	48.0605	-59.0462	-0.796196	-1.69015
2	-0.031319	-154.96	133.001	52.3125	-52.8701	-0.80084	-1.46142
2.02	0.0781473	-148.229	145.946	64.6658	-42.0945	-0.773515	-1.28412
2.04	0.134117	-142.465	151.626	69.8803	-36.1906	-0.78914	-1.28334
2.06	-0.0318828	-129.53	157.96	74.6713	-31.6287	-0.752857	-1.27642
2.08	-0.110994	-122.891	164.037	80.0263	-20.7525	-0.763859	-1.26151
2.1	0.099885	-116.334	170.363	85.8265	-10.1625	-0.721745	-1.19513
2.12	0.129927	-110.048	177.52	97.7194	-5.65111	-0.710438	-1.07239
2.14	0.0911529	-102.593	-170.202	103.115	-0.374628	-0.713401	-0.907291
2.16	0.0980336	-95.7694	-164.031	115.776	-0.360472	-0.705773	-0.926401
2.18	2.12275	-89.4792	-157.486	121.971	-1.49848	-0.596163	-0.87701
2.2	21.5416	-83.6946	-144.209	140.565	-0.299733	-0.477665	-0.89161
2.22	29.0497	-71.63	-137.408	146.671	-0.427505	-0.444379	-0.878729
2.24	38.5471	-65.3065	-131.272	159.502	-0.415155	-0.446993	-0.843353
2.26	45.5721	-48.5248	-124.866	173.115	-0.397667	-0.4701	-0.820227
2.28	53.7276	-42.118	-118.102	179.421	-0.344036	-0.419442	-0.81811
2.3	68.2186	-36.0125	-111.779	-173.911	-0.389197	-0.418452	-0.839
2.32	76.3264	-30.7669	-97.2689	-167.265	-0.389327	-0.382648	-0.80001
2.34	80.6423	-24.4755	-90.2263	-153.324	-0.380813	-0.439897	-0.790544
2.36	86.7819	-13.2725	-78.3312	-146.82	-0.354633	-0.409986	-0.713561
2.38	99.095	-7.53527	-72.2278	-139.774	-0.345104	-0.413829	-0.580535
2.4	104.715	2.78604	-66.0401	-132.933	-0.382012	-0.406687	-0.574126
2.42	109.912	-0.495213	-53.9559	-119.359	-0.346627	-0.38728	-0.514536
2.44	121.022	-0.601311	-48.5935	-105.735	-0.370567	-0.411596	-0.53484
2.46	132.936	0.127277	-42.6925	-90.4854	-0.337946	-0.390011	-0.54795
2.48	144.69	-0.148877	-36.5467	-83.7565	-0.342508	-0.42367	-0.549125
2.5	156.534	-0.136185	-31.651	-78.4478	-0.327056	-0.40379	-0.493699
2.52	162.673	-0.136217	-20.4252	-72.7295	-0.326955	-0.380096	-0.497092
2.54	168.356	-0.103225	-8.65399	-66.2596	-0.345534	-0.350712	-0.509079
2.56	174.208	-0.152873	-3.8902	-60.2991	-0.348297	-0.400951	-0.498802
2.58	-173.979	-0.10807	-0.601629	-54.0619	-0.32528	-0.428615	-0.501974
2.6	-167.942	-0.148901	-0.788566	-48.7944	-0.328766	-0.404441	-0.484567
2.62	-156.217	-0.124117	0.1378	-43.498	-0.330247	-0.391759	-0.500247
2.64	-143.618	-0.130507	-0.265071	-32.1467	-0.319943	-0.409805	-0.488958
2.66	-137.251	-0.123863	-0.297078	-26.2497	-0.320913	-0.402859	-0.481426
2.68	-131.363	-0.154475	-0.340966	-21.201	-0.38292	-0.424402	-0.493935
2.7	-125.2	-0.121577	-0.302699	-16.154	-0.312785	-0.372305	-0.490892
2.72	-118.325	-0.109592	-0.290705	-9.92789	-0.300408	-0.377412	-0.505358
2.74	-111.852	-0.141487	-0.37021	0.331573	-0.316005	-0.425903	-0.508509
2.76	-99.0376	-0.133983	-0.280116	-0.214236	-0.312905	-0.363281	-0.514904
2.78	-93.3423	-0.148619	-0.357711	-2.00531	-0.327221	-0.389965	-0.520846
2.8	-81.1877	-0.17592	-0.264705	-0.118967	-0.300059	-0.447534	-0.510459
2.82	-74.7102	-0.111625	-0.35136	-0.294504	-0.29828	-0.400072	-0.489581
2.84	-68.4144	-0.142177	-0.422728	-0.321494	-0.340695	-0.376606	-0.500545
2.86	-62.8061	-0.117843	-0.296437	-0.290526	-0.31027	-0.365895	-0.466831
2.88	-56.6614	-0.15092	-0.304459	-0.276661	-0.339123	-0.440077	-0.486598
2.9	-50.8774	-0.110392	-0.298888	-0.311341	-0.297326	-0.40781	-0.487671
2.92	-44.392	-0.102151	-0.338564	-0.266855	-0.309067	-0.405652	-0.478799
2.94	-31.8959	-0.172638	-0.276411	-0.297154	-0.300469	-0.376666	-0.484951
2.96	-20.7221	-0.129577	-0.28286	-0.288436	-0.335773	-0.346856	-0.538941
2.98	-14.9785	-0.132849	-0.351796	-0.306547	-0.295957	-0.401715	-0.50857
3	-3.21485	-0.109679	-0.284902	-0.289178	-0.390066	-0.403043	-0.500215
3.02	4.41807	-0.163408	-0.313815	-0.280078	-0.293106	-0.446389	-0.511511
3.04	-0.691694	-0.116395	-0.265265	-0.283274	-0.308464	-0.359106	-0.464071
3.06	-0.815752	-0.11474	-0.286471	-0.26498	-0.290796	-0.357267	-0.505189
3.08	0.26165	-0.167996	-0.332729	-0.266301	-0.330979	-0.369785	-0.513393
3.1	0.60201	-0.11053	-0.302668	-0.316328	-0.31372	-0.389879	-0.473262
3.12	0.199912	-0.132831	-0.311345	-0.294772	-0.299806	-0.395146	-0.43207
3.14	0.28252	-0.196861	-0.349175	-0.263679	-0.298352	-0.37766	-0.492644
3.16	0.41671	-0.134184	-0.342701	-0.269087	-0.309352	-0.34357	-0.437296
3.18	0.210734	-0.184056	-0.327247	-0.277271	-0.285326	-0.403699	-0.46417
3.2	0.301574	-0.103321	-0.272498	-0.267474	-0.317162	-0.409145	-0.455192
3.22	0.197018	-0.112832	-0.280544	-0.272367	-0.303865	-0.354354	-0.466082
3.24	0.266879	-0.115491	-0.310693	-0.260263	-0.306486	-0.356552	-0.462295
3.26	0.264329	-0.110153	-0.239613	-0.275493	-0.288432	-0.381584	-0.473363
3.28	0.205531	-0.132668	-0.276517	-0.256023	-0.284227	-0.340805	-0.471882
3.3	0.242987	-0.104226	-0.339157	-0.272022	-0.284421	-0.41901	-0.460429
3.32	0.254082	-0.125803	-0.256153	-0.260477	-0.261289	-0.392908	-0.436771
3.34	0.256251	-0.114171	-0.315966	-0.276112	-0.295931	-0.373012	-0.49432
3.36	0.23946	-0.104233	-0.297469	-0.254195	-0.279813	-0.431984	-0.436271
3.38	0.228357	-0.15643	-0.377911	-0.25378	-0.252753	-0.397256	-0.434469
3.4	0.273526	-0.126359	-0.2977	-0.261441	-0.276494	-0.382409	-0.464627
3.42	0.26531	-0.115935	-0.307258	-0.247502	-0.288828	-0.368965	-0.453167
3.44	0.234141	-0.125108	-0.291464	-0.244849	-0.296131	-0.340403	-0.443401
3.46	0.233984	-0.201402	-0.308472	-0.2615	-0.27633	-0.365384	-0.448364
3.48	0.268987	-0.126455	-0.3896	-0.250458	-0.268305	-0.337551	-0.407186
3.5	0.256711	-0.12349	-0.278446	-0.243046	-0.288728	-0.284328	-0.442786
3.52	0.24479	-0.128955	-0.341277	-0.266762	-0.282029	-0.327983	-0.448933
3.54	0.261861	-0.106282	-0.330182	-0.24769	-0.302001	-0.359283	-0.40616
3.56	0.226551	-0.128339	-0.300282	-0.240151	-0.260975	-0.363969	-0.468263
3.58	0.240698	-0.17159	-0.330094	-0.257391	-0.302474	-0.408682	-0.482874
3.6	0.269843	-0.152772	-0.317557	-0.249199	-0.273799	-0.324008	-0.417685
3.62	0.236979	-0.104898	-0.276677	-0.24184	-0.267444	-0.386962	-0.49507
3.64	0.282345	-0.185265	-0.329321	-0.259011	-0.294315	-0.342181	-0.430888
3.66	0.244723	-0.144331	-0.316553	-0.24875	-0.293913	-0.444712	-0.415536
3.68	0.255062	-0.125623	-0.306122	-0.238172	-0.278616	-0.366464	-0.494799
3.7	0.227042	-0.127487	-0.356956	-0.263793	-0.288711	-0.331322	-0.489963
3.72	0.306322	-0.162588	-0.305206	-0.245037	-0.262274	-0.350872	-0.463683
3.74	0.243347	-0.127695	-0.329651	-0.23373	-0.328625	-0.392199	-0.44952
3.76	0.257775	-0.1168	-0.339313	-0.252568	-0.253026	-0.346713	-0.480639
3.78	0.248369	-0.134626	-0.314793	-0.251163	-0.254547	-0.309496	-0.448122
3.8	0.250087	-0.140201	-0.261573	-0.236136	-0.266165	-0.373354	-0.56367
3.82	0.258814	-0.137584	-0.310235	-0.259323	-0.248599	-0.392186	-0.419057
3.84	0.259496	-0.150706	-0.260043	-0.244613	-0.277949	-0.344655	-0.527778
3.86	0.267074	-0.133781	-0.352094	-0.25422	-0.259906	-0.343261	-0.428808
3.88	0.251397	-0.0959579	-0.313551	-0.259751	-0.262578	-0.405863	-0.456081
3.9	0.256543	-0.144803	-0.267394	-0.221312	-0.320923	-0.335996	-0.420819
3.92	0.252514	-0.11457	-0.29045	-0.234967	-0.247219	-0.325655	-0.4151
3.94	0.272817	-0.11127	-0.312774	-0.270851	-0.264128	-0.335095	-0.419544
3.96	0.220643	-0.0949877	-0.324783	-0.236168	-0.258961	-0.307561	-0.485817
3.98	0.263149	-0.104228	-0.37284	-0.253391	-0.289085	-0.353486	-0.44721
4	0.251396	-0.109643	-0.323794	-0.242625	-0.273166	-0.370687	-0.464537
4.02	0.240854	-0.109746	-0.31637	-0.257833	-0.263151	-0.317088	-0.438548
4.04	0.255031	-0.105308	-0.255873	-0.239605	-0.269274	-0.336606	-0.406822
4.06	0.250894	-0.136176	-0.318537	-0.245225	-0.320292	-0.244697	-0.460312
4.08	0.225611	-0.0989392	-0.309947	-0.232135	-0.261168	-0.328534	-0.418713
4.1	0.207982	-0.148548	-0.299128	-0.251366	-0.262672	-0.308012	-0.438066
4.12	0.256435	-0.101836	-0.311851	-0.249531	-0.274301	-0.335701	-0.462402
4.14	0.240495	-0.118933	-0.258594	-0.25081	-0.248389	-0.353111	-0.492498
4.16	0.256575	-0.136781	-0.355355	-0.238984	-0.245692	-0.340731	-0.37743
4.18	0.255972	-0.105622	-0.28992	-0.22756	-0.268496	-0.309488	-0.425641
4.2	0.225038	-0.121753	-0.330348	-0.232815	-0.2723	-0.328739	-0.436441
4.22	0.230694	-0.152406	-0.330667	-0.23459	-0.262361	-0.376608	-0.476346
4.24	0.276533	-0.102079	-0.289943	-0.218064	-0.24953	-0.321831	-0.389369
4.26	0.249196	-0.16877	-0.325986	-0.225201	-0.25738	-0.349951	-0.457139
4.28	0.224794	-0.126401	-0.295741	-0.238226	-0.26132	-0.32536	-0.427772
4.3	0.268424	-0.139522	-0.333832	-0.232289	-0.261431	-0.31323	-0.444711
4.32	0.262038	-0.104272	-0.33361	-0.24079	-0.266536	-0.279421	-0.46766
4.34	0.26006	-0.149241	-0.31141	-0.210365	-0.246597	-0.325411	-0.44018
4.36	0.251273	-0.217628	-0.272908	-0.229398	-0.247888	-0.34823	-0.435478
4.38	0.321629	-0.102505	-0.319387	-0.250711	-0.247979	-0.343301	-0.456366
4.4	0.268848	-0.125538	-0.322604	-0.240618	-0.24349	-0.312868	-0.424499
4.42	0.269619	-0.109562	-0.344472	-0.252686	-0.251823	-0.281625	-0.45648
4.44	0.278338	-0.114839	-0.29738	-0.246344	-0.311911	-0.266247	-0.451627
4.46	0.267818	-0.126468	-0.276088	-0.236467	-0.257266	-0.336727	-0.500565
4.48	0.272585	-0.117031	-0.32132	-0.205826	-0.24577	-0.258798	-0.399641
4.5	0.264641	-0.146007	-0.253178	-0.251387	-0.239843	-0.368025	-0.499417
4.52	0.212182	-0.107599	-0.278487	-0.23888	-0.250342	-0.269057	-0.441448
4.54	0.263157	-0.120899	-0.339724	-0.229839	-0.231072	-0.276221	-0.416843
4.56	0.257346	-0.109952	-0.324254	-0.234435	-0.24639	-0.343426	-0.37197
4.58	0.235218	-0.144322	-0.35667	-0.237052	-0.250259	0.300412	-0.422376
4.6	0.247998	-0.153577	-0.32669	-0.247334	-0.260211	4.70588	-0.473331
4.62	0.241764	-0.128974	-0.291463	-0.245952	-0.239655	16.6435	0.277379
4.64	0.239365	-0.175908	-0.367568	-0.240192	-0.287168	17.9608	4.24817
4.66	0.28046	-0.147521	-0.293573	-0.253076	-0.243999	20.8587	10.8703
4.68	0.270243	-0.129346	-0.295157	-0.231124	-0.3257	25.8387	14.6634
4.7	0.295893	-0.134308	-0.302478	-0.226987	-0.262164	32.1319	19.2168
4.72	0.258235	-0.135176	-0.313847	-0.22738	-0.255462	39.2725	24.041
4.74	0.269805	-0.151595	-0.309554	-0.237731	-0.27103	43.96	41.4078
4.76	0.225275	-0.136173	-0.281442	-0.241392	-0.312077	55.2095	46.6402
4.78	0.23669	-0.152818	-0.308051	-0.210722	-0.257226	59.9715	51.9774
4.8	0.242948	-0.156235	-0.309966	-0.239247	-0.244508	70.1943	56.8346
4.82	0.237003	-0.125027	-0.281341	-0.257149	-0.126575	81.258	66.7944
4.84	0.271285	-0.10225	-0.38804	-0.251473	2.96225	91.8896	72.5457
4.86	0.276441	-0.121324	-0.311888	-0.211044	17.5172	97.982	77.8451
4.88	0.244099	-0.177565	-0.347986	-0.23139	19.9682	104.405	83.0757
4.9	0.268955	-0.115129	-0.272659	-0.216518	22.1133	110.295	94.3846
4.92	0.265709	-0.13238	-0.373051	-0.219436	32.8147	116.735	100.708
4.94	0.268071	-0.0963503	-0.302715	-0.202265	38.6192	129.172	112.64
4.96	0.214058	-0.168767	-0.307619	-0.234466	41.7607	142.317	118.914
4.98	0.274499	-0.131951	-0.299384	-0.261504	45.51	149.279	125.317
5	0.259808	-0.107975	-0.3124	-0.227333	57.1419	162.84	132.701
5.02	0.26289	-0.188557	-0.317849	-0.217207	62.9692	176.598	145.96
5.04	0.24901	-0.116972	-0.299716	-0.237629	67.1942	-175.927	153.175
5.06	0.272607	-0.0991577	-0.349902	-0.233582	72.2558	-169.01	160.539
5.08	0.266645	-0.200424	-0.292055	-0.232948	84.052	-161.467	168.224
5.1	0.267678	5.72102	-0.29427	-0.24557	89.7766	-153.844	-177.656
5.12	0.268896	15.9339	-0.338395	-0.264765	100.662	-146.901	-169.921
5.14	0.233801	27.4374	-0.30658	-0.227103	107.461	-139.12	-153.591
5.16	0.271535	30.0427	-0.286257	-0.224496	119.794	-132.057	-138.736
5.18	0.294599	33.708	-0.302075	-0.211365	125.634	-124.514	-131.411
5.2	0.226736	40.931	-0.372045	-0.229199	131.655	-110.578	-123.565
5.22	0.232844	48.0825	-0.312658	-0.244229	144.919	-96.1359	-116.206
5.24	0.259959	54.1213	-0.400956	-0.230361	151.463	-88.681	-108.849
5.26	0.260279	59.184	0.321661	-0.242374	164.914	-81.7234	-101.494
5.28	0.264414	67.9088	14.1966	-0.231686	172.48	-75.0881	-94.4891
5.3	0.251192	79.1088	21.9447	-0.225485	-174.246	-68.2663	-80.3088
5.32	0.228064	90.7911	24.9372	-0.238914	-167.049	-56.7922	-73.739
5.34	0.294588	96.4443	27.6028	-0.223552	-159.831	-50.8123	-67.2281
5.36	0.24848	102.37	38.4932	-0.25662	-145.647	-39.4122	-61.459
5.38	0.228588	114.825	49.3699	-0.268567	-138.187	-29.4657	-49.9031
5.4	0.251289	120.815	58.1946	-0.224728	-131.063	-19.424	-44.8275
5.42	0.255498	132.594	64.5075	-0.226071	-123.787	-13.7726	-38.963
5.44	0.263226	138.388	70.8953	7.68149	-116.71	-9.04203	-33.9735
5.46	0.239446	145.189	81.2336	16.7547	-110.06	-4.39918	-29.3821
5.48	0.282929	151.193	86.5197	21.6619	-95.3663	-0.208729	-19.7026
5.5	0.229417	156.708	98.7443	23.7763	-81.1561	-1.91987	-14.1857
5.52	0.256216	163.112	104.419	26.6305	-69.3569	-1.86953	-9.63983
5.54	0.283242	175.919	110.53	31.8463	-63.496	-1.33489	-1.2201
5.56	0.227191	-178	116.74	43.9971	-57.7819	-1.34005	-1.50877
5.58	0.268651	-165.875	128.964	47.6238	-51.6382	-1.32136	-2.1416
5.6	0.235892	-160.069	134.513	57.1952	-40.7784	-1.29608	-2.06929
5.62	0.249272	-146.603	140.936	63.9226	-35.152	-1.24223	-1.97272
5.64	0.276722	-133.85	153.058	69.3023	-24.5622	-1.24916	-1.92325
5.66	0.279096	-120.946	159.537	73.9794	-14.4932	-1.26599	-1.67194
5.68	1.61265	-107.89	172.347	85.1256	-4.58249	-1.21879	-1.41563
5.7	8.82832	-100.497	179.079	91.2668	0.52214	-1.14891	-1.38155
5.72	20.3532	-87.9697	-168.222	102.449	0.947754	-0.919249	-1.38414
5.74	29.0182	-82.3891	-155.351	108.759	-1.19847	-0.914178	-1.39315
5.76	34.0038	-76.6237	-148.43	115.078	-1.57608	-0.95867	-1.41315
5.78	35.8618	-69.9295	-129.333	121.314	-0.79436	-0.942482	-1.36364
5.8	44.1259	-64.0099	-122.65	127.426	-0.752578	-0.909872	-1.24967
5.82	52.1646	-58.2206	-116.169	132.952	-0.762785	-0.90303	-1.14446
5.84	68.3963	-52.316	-109.682	139.725	-0.772333	-0.901918	-1.03445
5.86	73.1705	-40.1778	-102.279	152.244	-0.783793	-0.962366	-1.02498
5.88	77.0315	-29.3236	-95.1128	158.925	-0.759112	-1.011	-1.03229
5.9	80.6709	-23.3567	-88.2422	164.879	-0.767999	-0.948623	-1.01595
5.92	97.8906	-18.2923	-82.4397	178.375	-0.757934	-0.86072	-1.03954
5.94	110.049	-11.67	-70.846	-168.082	-0.732162	-0.945774	-0.981386
5.96	115.458	-0.934797	-64.5337	-161.84	-0.753861	-1.02088	-1.00722
5.98	120.875	3.02655	-58.4896	-154.358	-0.783309	-0.920945	-1.00448
6	126.11	-1.27498	-52.4195	-147.863	-0.76077	-0.942566	-0.970972
6.02	132.445	-1.52921	-47.3774	-141.028	-0.784799	-1.01212	-0.940854
6.04	144.614	-0.318839	-35.3146	-134.086	-0.699323	-0.951705	-0.992134
6.06	151.007	-0.405233	-19.2713	-127.455	-0.723765	-0.883099	-0.939957
6.08	156.563	-0.366242	-7.51192	-120.256	-0.749227	-1.03923	-1.01066
6.1	162.503	-0.389678	-2.36505	-113.853	-0.750299	-0.92583	-0.937029
6.12	168.158	-0.311413	1.47762	-106.825	-0.764922	-0.900176	-0.969992
6.14	-179.477	-0.35469	-1.56765	-99.2087	-0.745243	-0.866607	-0.953313
6.16	-167.98	-0.371556	-1.99549	-84.7408	-0.700841	-0.905633	-0.913201
6.18	-162.51	-0.320077	-0.407623	-73.7971	-0.748773	-0.888303	-0.964112
6.2	-156.714	-0.344978	-0.557603	-67.5062	-0.775379	-0.930225	-0.893189
6.22	-143.865	-0.339186	-0.511122	-61.4655	-0.715667	-0.979506	-0.941777
6.24	-131.481	-0.336806	-0.515975	-55.1032	-0.737933	-0.952546	-0.930649
6.26	-125.417	-0.35731	-0.512815	-49.5461	-0.73153	-0.874334	-0.934667
6.28	-118.558	-0.353228	-0.542239	-38.2055	-0.780985	-0.902416	-0.907125
6.3	-112.092	-0.330264	-0.540576	-33.1606	-0.751011	-0.997186	-0.828851
6.32	-105.378	-0.365071	-0.504591	-27.3285	-0.770015	-0.853172	-0.922948
6.34	-99.4129	-0.375982	-0.528998	-17.0556	-0.763473	-0.967257	-0.872231
6.36	-87.4741	-0.348508	-0.548352	-10.8525	-0.728886	-0.869999	-0.936337
6.38	-81.4357	-0.347333	-0.54926	-0.490357	-0.746673	-0.951048	-0.917197
6.4	-75.0719	-0.347399	-0.484213	2.05043	-0.741588	-0.996684	-0.877955
6.42	-63.1885	-0.386873	-0.564522	-0.157855	-0.734193	-0.806831	-0.916544
6.44	-56.9984	-0.34527	-0.507173	-1.38455	-0.799939	-0.905151	-0.853452
6.46	-51.1062	-0.340873	-0.579143	-0.565282	-0.733424	-0.866943	-0.85197
6.48	-44.7623	-0.357641	-0.567135	-0.65826	-0.720021	-0.819853	-0.877956
6.5	-32.2618	-0.3568	-0.536342	-0.634888	-0.724524	-0.809406	-0.908017
6.52	-20.9272	-0.328231	-0.571121	-0.661976	-0.773591	-0.901624	-0.872526
6.54	-15.4091	-0.368273	-0.552462	-0.635747	-0.762775	-0.905594	-0.880273
6.56	-3.86842	-0.322935	-0.499407	-0.642136	-0.801435	-0.884369	-0.85981
6.58	2.0881	-0.31513	-0.526654	-0.614005	-0.738021	-0.91008	-0.804804
6.6	4.61609	-0.348077	-0.548045	-0.630876	-0.793969	-0.83608	-0.861532
6.62	2.47065	-0.32722	-0.57184	-0.639134	-0.742306	-0.864381	-0.846945
6.64	-0.484299	-0.366218	-0.546863	-0.626679	-0.717902	-0.808467	-0.880144
6.66	-0.88284	-0.380385	-0.494337	-0.6312	-0.75907	-0.873215	-0.856617
6.68	-0.197555	-0.367999	-0.563017	-0.61719	-0.737832	-0.846024	-0.839145
6.7	0.584007	-0.366556	-0.612287	-0.623234	-0.755651	-0.790513	-0.786396
6.72	0.302071	-0.353891	-0.471345	-0.608388	-0.720629	-0.895812	-0.883032
6.74	0.265282	-0.353116	-0.567487	-0.62234	-0.719366	-0.84426	-0.771026
6.76	0.427256	-0.406501	-0.479954	-0.620627	-0.711058	-0.958038	-0.80234
6.78	0.263968	-0.352049	-0.521853	-0.620692	-0.706588	-0.877828	-0.865292
6.8	0.304161	-0.369982	-0.522851	-0.622247	-0.743498	-0.89044	-0.826839
6.82	0.350861	-0.34522	-0.540162	-0.636096	-0.734417	-0.904344	-0.802926
6.84	0.254643	-0.339361	-0.561786	-0.625072	-0.722999	-0.928234	-0.789265
6.86	0.271568	-0.33812	-0.55715	-0.624453	-0.723539	-0.852597	-0.832893
6.88	0.26116	-0.356809	-0.504408	-0.60978	-0.709282	-0.835071	-0.886387
6.9	0.288622	-0.378348	-0.568582	-0.607305	-0.763688	-0.830216	-0.841317
6.92	0.321013	-0.298524	-0.533962	-0.610204	-0.731427	-0.819463	-0.837615
6.94	0.264782	-0.350878	-0.533524	-0.607677	-0.734485	-0.84878	-0.776769
6.96	0.334858	-0.334258	-0.598208	-0.609041	-0.72272	-0.842718	-0.84413
6.98	0.213828	-0.299316	-0.559872	-0.613617	-0.717836	-0.822353	-0.802375
7	0.273864	-0.341259	-0.555623	-0.604549	-0.72117	-0.894055	-0.839782
7.02	0.265099	-0.373922	-0.505552	-0.614842	-0.764023	-0.821134	-0.744038
7.04	0.321016	-0.347179	-0.542409	-0.614538	-0.729048	-0.870547	-0.808098
7.06	0.313084	-0.338974	-0.530756	-0.604796	-0.725698	-0.805402	-0.82242
7.08	0.317922	-0.341561	-0.558727	-0.608702	-0.719306	-0.849355	-0.818045
7.1	0.27464	-0.382732	-0.57593	-0.613465	-0.77259	-0.8206	-0.811208
7.12	0.255313	-0.322512	-0.542311	-0.622216	-0.717529	-0.817374	-0.779814
7.14	0.254987	-0.320387	-0.53773	-0.631403	-0.758808	-0.812726	-0.783573
7.16	0.273449	-0.339066	-0.568624	-0.604137	-0.758041	-0.781902	-0.782025
7.18	0.318358	-0.374523	-0.533041	-0.614562	-0.708937	-0.837249	-0.765825
7.2	0.280579	-0.33445	-0.5761	-0.605359	-0.787031	-0.81999	-0.770734
7.22	0.298675	-0.314439	-0.560455	-0.600897	-0.721877	-0.832077	-0.819179
7.24	0.245799	-0.34109	-0.501664	-0.610336	-0.769914	-0.895585	-0.817347
7.26	0.310186	-0.332258	-0.576445	-0.61084	-0.747137	-0.835074	-0.786336
7.28	0.259167	-0.309054	-0.58699	-0.606842	-0.747313	-0.817249	-0.817027
7.3	0.259997	-0.315439	-0.558063	-0.601793	-0.711766	-0.886029	-0.878059
7.32	0.298992	-0.346344	-0.528615	-0.58178	-0.712009	-0.841145	-0.816735
7.34	0.248396	-0.341795	-0.493167	-0.598064	-0.73405	-0.810664	-0.801359
7.36	0.25632	-0.346505	-0.546953	-0.594506	-0.719092	-0.858931	-0.781379
7.38	0.271209	-0.345012	-0.540509	-0.604477	-0.785341	-0.829796	-0.765968
7.4	0.259813	-0.331228	-0.503439	-0.602109	-0.68057	-0.868138	-0.780389
7.42	0.31023	-0.325038	-0.529945	-0.602054	-0.679043	-0.776659	-0.782409
7.44	0.313145	-0.351215	-0.577137	-0.605597	-0.667893	-0.876349	-0.811431
7.46	0.267658	-0.321057	-0.557144	-0.617466	-0.690953	-0.828186	-0.809275
7.48	0.330128	-0.349979	-0.513053	-0.589827	-0.683866	-0.888787	-0.759232
7.5	0.268423	-0.327331	-0.563263	-0.593922	-0.764351	-0.903852	-0.778022
7.52	0.311504	-0.383018	-0.526695	-0.589532	-0.709278	-0.899665	-0.720457
7.54	0.282781	-0.319769	-0.539247	-0.595577	-0.748776	-0.796188	-0.812409
7.56	0.346554	-0.319442	-0.561171	-0.57893	-0.742647	-0.833102	-0.729257
7.58	0.273938	-0.311412	-0.575291	-0.592841	-0.687711	-0.853244	-0.747661
7.6	0.280066	-0.315454	-0.550114	-0.607157	-0.679373	-0.825168	-0.799769
7.62	0.324804	-0.37797	-0.512651	-0.595922	-0.68565	-0.833714	-0.758922
7.64	0.250511	-0.35961	-0.557305	-0.600233	-0.68738	-0.786097	-0.826739
7.66	0.271367	-0.309619	-0.585181	-0.601688	-0.741141	-0.911111	-0.742211
7.68	0.264246	-0.323856	-0.575677	-0.602802	-0.741203	-0.812028	-0.711554
7.7	0.352194	-0.337772	-0.555566	-0.594956	-0.76028	-0.872345	-0.788883
7.72	0.353673	-0.383364	-0.527706	-0.597223	-0.748871	-0.854742	-0.721622
7.74	0.310962	-0.343467	-0.596765	-0.59417	-0.691426	-0.848032	-0.804145
7.76	0.313497	-0.31029	-0.523957	-0.598914	-0.715471	-0.813511	-0.767833
7.78	0.235222	-0.33888	-0.550228	-0.603596	-0.699413	-0.761386	-0.757478
7.8	0.297343	-0.356707	-0.561184	-0.58491	-0.721301	-0.807722	-0.769991
7.82	0.302781	-0.337825	-0.502129	-0.581387	-0.66244	-0.830667	-0.8105
7.84	0.294357	-0.305805	-0.50961	-0.575497	-0.737058	-0.870152	-0.804611
7.86	0.31102	-0.315571	-0.518851	-0.605857	-0.724618	-0.818181	-0.742086
7.88	0.292666	-0.319886	-0.572083	-0.578909	-0.720935	-0.838559	-0.80884
7.9	0.274107	-0.36056	-0.555937	-0.590332	-0.749558	-0.829731	-0.735441
7.92	0.3203	-0.327157	-0.538902	-0.598718	-0.756012	-0.829989	-0.759265
7.94	0.269871	-0.343765	-0.561792	-0.594065	-0.730853	-0.863408	-0.75561
7.96	0.339475	-0.313759	-0.534287	-0.594946	-0.706134	-0.833655	-0.715059
7.98	0.226258	-0.312197	-0.558725	-0.584326	-0.750651	-0.869333	-0.715018
8	0.325721	-0.311436	-0.57943	-0.604483	-0.690101	-0.833844	-0.700691
8.02	0.315073	-0.300652	-0.597015	-0.604851	-0.68892	-0.835824	-0.745618
8.04	0.270021	-0.325881	-0.545854	-0.618299	-0.683582	-0.828247	-0.742744
8.06	0.307374	-0.320317	-0.607116	-0.601287	-0.731768	-0.852868	-0.790722
8.08	0.252498	-0.341696	-0.521487	-0.590673	-0.775353	-0.848642	-0.779036
8.1	0.293325	-0.376699	-0.536419	-0.578496	-0.76671	-0.792511	-0.75733
8.12	0.293291	-0.329549	-0.542062	-0.589735	-0.73112	-0.858128	-0.706736
8.14	0.243608	-0.344101	-0.528055	-0.600027	-0.703645	-0.865047	0.718351
8.16	0.298252	-0.33494	-0.554021	-0.600905	-0.702006	-0.790967	5.99945
8.18	0.288625	-0.307612	-0.529116	-0.583172	-0.719713	0.595849	12.4293
8.2	0.294172	-0.303251	-0.559113	-0.58671	-0.718529	6.47711	15.0819
8.22	0.298	-0.33833	-0.534808	-0.600294	-0.73222	13.7641	16.6436
8.24	0.275526	-0.352684	-0.501641	-0.587598	-0.725786	16.8309	20.3966
8.26	0.299601	-0.358603	-0.547311	-0.582581	-0.780676	17.9977	31.0506
8.28	0.290503	-0.30556	-0.561464	-0.576513	-0.690049	37.0009	34.3824
8.3	0.2757	-0.30533	-0.57298	-0.569469	-0.741842	39.9965	37.8447
8.32	0.314389	-0.341854	-0.542255	-0.586402	-0.695251	50.6888	48.2689
8.34	0.293925	-0.343587	-0.556784	-0.583879	-0.745656	60.979	53.6589
8.36	0.278896	-0.310186	-0.592239	-0.586075	-0.149823	65.4843	62.7481
8.38	0.295307	-0.296449	-0.534335	-0.600695	4.52642	71.5047	68.5834
8.4	0.293657	-0.302877	-0.527431	-0.595382	18.2835	77.4385	79.3238
8.42	0.345482	-0.349321	-0.517291	-0.58438	19.9459	82.7402	84.6074
8.44	0.252877	-0.362696	-0.580241	-0.577537	34.6948	93.308	96.186
8.46	0.252785	-0.378097	-0.601345	-0.594597	39.6311	106.297	102.281
8.48	0.264363	-0.345655	-0.566865	-0.58836	46.556	112.34	108.108
8.5	0.2829	-0.345986	-0.601246	-0.60285	52.4021	124.401	120.691
8.52	0.319106	-0.329611	-0.562721	-0.574168	64.2478	131.025	127.382
8.54	0.294823	-0.347725	-0.528189	-0.598344	68.3343	137.668	134.475
8.56	0.243002	-0.320426	-0.562365	-0.583368	73.7375	143.715	147.837
8.58	0.300163	-0.299472	-0.56061	-0.600286	79.8315	157.053	155.018
8.6	0.261472	-0.32134	-0.565942	-0.572443	85.9027	170.398	162.591
8.62	0.296009	-0.312645	-0.557198	-0.573752	91.4946	176.975	176.699
8.64	0.310393	-0.355177	-0.497791	-0.590145	102.78	-168.273	-175.561
8.66	0.237775	-0.285073	-0.55622	-0.587161	115.586	-160.764	-168.017
8.68	0.269471	1.31142	-0.537667	-0.604678	127.062	-146.793	-159.583
8.7	0.273761	8.27155	-0.559826	-0.593927	133.664	-138.877	-151.812
8.72	0.305143	25.0249	-0.549055	-0.602813	140.815	-131.478	-144.589
8.74	0.31246	28.1437	0.672258	-0.588484	146.809	-123.789	-136.937
8.76	0.319452	30.675	16.5983	-0.602702	153.394	-117.186	-121.831
8.78	0.271808	43.1297	22.8906	-0.591519	167.015	-103.171	-114.711
8.8	0.27732	49.7801	28.206	-0.581622	174.188	-88.4178	-107.329
8.82	0.307223	55.5432	40.1401	-0.565368	-179.459	-81.8434	-100.145
8.84	0.340805	60.177	50.4797	-0.594303	-165.306	-68.595	-93.2019
8.86	0.310574	64.2342	54.5129	-0.587188	-157.796	-56.5125	-85.931
8.88	0.273391	74.9491	65.9178	-0.584714	-143.861	-50.8228	-79.1258
8.9	0.299657	81.0579	72.2399	-0.585393	-129.406	-45.3162	-72.5144
8.92	0.30249	92.2454	77.6096	-0.572237	-122.17	-39.2652	-66.0597
8.94	0.301057	97.9784	82.7418	-0.565902	-108.566	-29.0138	-54.5751
8.96	0.28655	103.902	87.9182	-0.592398	-101.118	-24.1311	-43.6938
8.98	0.278418	110.04	100.368	-0.592887	-87.1135	-13.5834	-37.8333
9	0.281361	116.652	106.187	-0.577725	-80.5382	-8.647	-33.2443
9.02	0.30516	122.274	112.409	-0.595135	-74.382	-3.57207	-12.9469
9.04	0.276943	128.15	118.206	-0.608239	-67.9007	-0.421688	-8.63488
9.06	0.286429	140.065	124.033	-0.605351	-62.1909	-1.73625	-3.87985
9.08	0.275036	147.065	130.256	-0.593902	-56.4807	-1.45267	-1.82974
9.1	0.287355	152.751	135.845	-0.593341	-45.3303	-1.61353	-2.24355
9.12	0.319164	164.62	148.413	-0.584713	-39.3359	-1.48946	-1.83726
9.14	0.314777	170.473	153.889	2.14971	-34.27	-1.54332	-1.75383
9.16	2.91399	177.813	165.848	18.5621	-29.2135	-1.54363	-1.72549
9.18	11.9777	-176.376	173.26	21.9846	-23.6738	-1.47985	-1.68216
9.2	30.8085	-170.25	179.433	27.5104	-13.0501	-1.52316	-1.51067
9.22	36.4387	-164.167	-174.705	40.4971	-7.93048	-1.54624	-1.51257
9.24	39.5616	-158.277	-168.088	44.8267	-3.00416	-1.45871	-1.4738
9.26	45.9674	-150.935	-162.362	52.7761	1.23787	-1.48745	-1.42151
9.28	63.4001	-144.923	-155.292	58.8644	0.668075	-1.45868	-1.44647
9.3	70.056	-138.476	-148.915	65.5406	-1.30546	-1.50015	-1.4354
9.32	82.2057	-132.104	-142.283	75.5192	-0.872677	-1.52585	-1.40946
9.34	87.2887	-119.199	-135.311	80.885	-0.80338	-1.54653	-1.36935
9.36	93.2545	-105.817	-122.586	93.1126	-0.912144	-1.51543	-1.37585
9.38	99.9032	-92.4476	-116.279	98.609	-0.903136	-1.45797	-1.37569
9.4	106.541	-86.5922	-109.612	110.438	-0.908018	-1.48787	-1.3333
9.42	117.687	-81.2274	-95.1448	116.704	-0.908653	-1.45338	-1.3565
9.44	122.591	-75.1061	-88.3612	123.138	-0.845581	-1.48107	-1.30568
9.46	134.193	-62.5752	-82.5456	129.053	-0.856363	-1.4328	-1.28983
9.48	146.569	-50.9617	-70.0359	141.559	-0.846918	-1.38121	-1.34666
9.5	158.35	-45.2043	-57.6939	147.576	-0.837965	-1.46549	-1.34371
9.52	169.63	-33.3589	-51.8193	160.532	-0.877637	-1.54698	-1.32751
9.54	175.824	-27.4743	-40.2082	166.689	-0.835419	-1.44276	-1.30576
9.56	-172.169	-16.7313	-34.8687	179.9	-0.84584	-1.45006	-1.28967
9.58	-160.963	-10.0464	-23.5219	-173.01	-0.896914	-1.47435	-1.30009
9.6	-154.61	-4.82957	-12.1189	-166.341	-0.865998	-1.46347	-1.29718
9.62	-147.908	1.00065	-6.46443	-159.711	-0.82814	-1.47262	-1.29306
9.64	-142.077	3.17563	-0.892816	-152.57	-0.855493	-1.50043	-1.27967
9.66	-135.517	-1.68864	1.77015	-146.522	-0.821823	-1.46764	-1.27072
9.68	-123.224	-1.29503	-1.10503	-132.198	-0.862173	-1.43166	-1.2437
9.7	-116.352	-0.462154	-1.97934	-125.445	-0.839192	-1.50157	-1.26008
9.72	-103.288	-0.369357	-1.46051	-112.54	-0.848639	-1.43039	-1.24429
9.74	-97.7312	-0.413866	-1.32015	-97.5883	-0.877279	-1.45968	-1.23733
9.76	-91.8363	-0.342518	-1.35791	-90.1279	-0.831306	-1.46523	-1.18839
9.78	-79.4386	-0.412106	-1.35304	-83.6029	-0.881438	-1.40099	-1.22195
9.8	-67.0194	-0.429954	-1.3371	-78.4006	-0.87654	-1.45033	-1.20591
9.82	-55.0479	-0.40989	-1.36969	-72.503	-0.849245	-1.51583	-1.2121
9.84	-49.2461	-0.389769	-1.38178	-60.0862	-0.820691	-1.45007	-1.22749
9.86	-36.0456	-0.380419	-1.36848	-48.5901	-0.859797	-1.49136	-1.21582
9.88	-30.4656	-0.381341	-1.33669	-43.0726	-0.824236	-1.42469	-1.21849
9.9	-24.4706	-0.382974	-1.36891	-36.9395	-0.835232	-1.43629	-1.24138
9.92	-19.4015	-0.366986	-1.34438	-25.9576	-0.866397	-1.38573	-1.22154
9.94	-7.55252	-0.41048	-1.34904	-21.1861	-0.845236	-1.37896	-1.18314
9.96	3.37685	-0.381398	-1.3757	-15.8176	-0.825085	-1.42717	-1.1808
9.98	1.41908	-0.342648	-1.35839	-9.70423	-0.885345	-1.46535	-1.22756
10	-0.889938	-0.371727	-1.35741	1.06884	-0.823297	-1.44665	-1.22594
10.02	0.407869	-0.420492	-1.36412	2.09986	-0.858308	-1.37693	-1.24285
10.04	0.621702	-0.364607	-1.35685	-0.458821	-0.787776	-1.41318	-1.23739
10.06	0.412941	-0.433501	-1.32818	-2.03591	-0.846629	-1.4005	-1.21368
10.08	0.215202	-0.4013	-1.37819	-1.39582	-0.808505	-1.4062	-1.18559
10.1	0.387275	-0.396057	-1.33104	-0.805085	-0.818871	-1.43268	-1.19758
10.12	0.344188	-0.397069	-1.34044	-0.812865	-0.876563	-1.46596	-1.1991
10.14	0.238697	-0.356583	-1.3557	-0.848056	-0.812178	-1.40692	-1.18938
10.16	0.346406	-0.447224	-1.35113	-0.825572	-0.87192	-1.42236	-1.18967
10.18	0.297059	-0.408615	-1.35826	-0.835722	-0.814511	-1.46804	-1.20468
10.2	0.319494	-0.40725	-1.35543	-0.812288	-0.86127	-1.36933	-1.20397
10.22	0.296911	-0.3887	-1.33745	-0.801699	-0.817378	-1.38842	-1.17295
10.24	0.339284	-0.384355	-1.35746	-0.833996	-0.837887	-1.40367	-1.14429
10.26	0.341168	-0.361867	-1.35729	-0.786421	-0.791056	-1.35778	-1.18179
10.28	0.326045	-0.377968	-1.29878	-0.793897	-0.84803	-1.50323	-1.13994
10.3	0.343444	-0.427932	-1.33567	-0.804635	-0.809565	-1.3986	-1.17527
10.32	0.309659	-0.446621	-1.32949	-0.806008	-0.854995	-1.39954	-1.17613
10.34	0.292212	-0.400882	-1.33936	-0.849226	-0.850694	-1.35971	-1.17545
10.36	0.362627	-0.403056	-1.33966	-0.810507	-0.819944	-1.34927	-1.20169
10.38	0.311619	-0.405267	-1.347	-0.800623	-0.834492	-1.3508	-1.1473
10.4	0.305855	-0.439366	-1.33357	-0.795817	-0.850671	-1.37668	-1.21596
10.42	0.321249	-0.398118	-1.36289	-0.817723	-0.814623	-1.34091	-1.15158
10.44	0.326445	-0.359536	-1.32538	-0.836882	-0.842578	-1.44428	-1.16405
10.46	0.341965	-0.373108	-1.32007	-0.798991	-0.855797	-1.45808	-1.14029
10.48	0.340244	-0.412871	-1.34041	-0.801784	-0.803621	-1.38777	-1.1836
10.5	0.352644	-0.483211	-1.33679	-0.78447	-0.813233	-1.42524	-1.16991
10.52	0.331721	-0.351454	-1.32985	-0.789404	-0.900554	-1.31366	-1.21239
10.54	0.286962	-0.343139	-1.35288	-0.806232	-0.782161	-1.33569	-1.13117
10.56	0.339136	-0.40771	-1.36953	-0.823166	-0.839689	-1.36842	-1.12654
10.58	0.330215	-0.476683	-1.38204	-0.855497	-0.788295	-1.43453	-1.14711
10.6	0.311963	-0.422264	-1.34556	-0.796948	-0.834529	-1.40093	-1.18996
10.62	0.338802	-0.375778	-1.38712	-0.81635	-0.778169	-1.35108	-1.16732
10.64	0.324759	-0.41497	-1.34995	-0.808138	-0.808387	-1.34773	-1.18416
10.66	0.341006	-0.395703	-1.34399	-0.795595	-0.830002	-1.38225	-1.18852
10.68	0.342593	-0.410693	-1.33903	-0.787435	-0.814016	-1.37928	-1.12283
10.7	0.294487	-0.393573	-1.33512	-0.784508	-0.80697	-1.44669	-1.13497
10.72	0.378018	-0.341056	-1.34482	-0.81397	-0.842479	-1.35201	-1.11346
10.74	0.304454	-0.413049	-1.37899	-0.810649	-0.836255	-1.37723	-1.11006
10.76	0.349567	-0.434239	-1.32708	-0.797775	-0.782494	-1.40488	-1.13584
10.78	0.312395	-0.433195	-1.32273	-0.813194	-0.80981	-1.32863	-1.13628
10.8	0.363161	-0.352567	-1.34867	-0.818037	-0.761396	-1.37617	-1.16681
10.82	0.310237	-0.413408	-1.33045	-0.853629	-0.795948	-1.40636	-1.16707
10.84	0.31392	-0.461349	-1.33433	-0.788849	-0.832367	-1.32949	-1.12603
10.86	0.325807	-0.435789	-1.30554	-0.772643	-0.793189	-1.34119	-1.11993
10.88	0.35236	-0.388331	-1.32621	-0.801052	-0.799784	-1.3478	-1.13981
10.9	0.308978	-0.399171	-1.34859	-0.794748	-0.765529	-1.34611	-1.13967
10.92	0.270103	-0.401833	-1.34282	-0.789	-0.748875	-1.33601	-1.15036
10.94	0.311929	-0.326623	-1.3625	-0.797004	-0.858472	-1.36116	-1.17216
10.96	0.286462	-0.469506	-1.34591	-0.83477	-0.824598	-1.33588	-1.12627
10.98	0.325167	-0.427046	-1.34363	-0.85585	-0.794308	-1.41548	-1.12629
11	0.337143	-0.423137	-1.33641	-0.85343	-0.81354	-1.36734	-1.17275
11.02	0.324874	-0.398717	-1.34117	-0.826236	-0.775395	-1.36226	-1.11775
11.04	0.321384	-0.452656	-1.36132	-0.792676	-0.80714	-1.32783	-1.17432
11.06	0.313499	-0.383187	-1.35604	-0.825326	-0.808452	-1.36114	-1.10431
11.08	0.284044	-0.35524	-1.35873	-0.772948	-0.783011	-1.36478	-1.16486
11.1	0.291067	-0.414003	-1.34635	-0.840861	-0.836079	-1.35624	-1.15535
11.12	0.342567	-0.414216	-1.33645	-0.773974	-0.805357	-1.33706	-1.1329
11.14	0.285284	-0.432836	-1.33462	-0.765265	-0.81701	-1.39167	-1.16793
11.16	0.366002	-0.398297	-1.33889	-0.828993	-0.790169	-1.36014	-1.09185
11.18	0.325266	-0.442293	-1.36233	-0.797638	-0.822428	-1.36907	-1.15043
11.2	0.306889	-0.365978	-1.30951	-0.792372	-0.822141	-1.33333	-1.17348
11.22	0.307574	-0.393895	-1.33604	-0.799196	-0.808561	-1.39379	-1.11447
11.24	0.337358	-0.397177	-1.34642	-0.86587	-0.768154	-1.30848	-1.12977
11.26	0.335726	-0.416433	-1.35545	-0.827038	-0.794364	-1.40594	-1.14568
11.28	0.289486	-0.44274	-1.36587	-0.835293	-0.784654	-1.37887	-1.10704
11.3	0.332483	-0.459901	-1.33228	-0.808912	-0.844078	-1.37004	-1.10308
11.32	0.332749	-0.384288	-1.34553	-0.772632	-0.834988	-1.32614	-1.13211
11.34	0.297727	-0.437685	-1.31254	-0.779109	-0.853074	-1.32406	-1.14794
11.36	0.329835	-0.399224	-1.36065	-0.766173	-0.820111	-1.34958	-1.09284
11.38	0.300889	-0.399643	-1.32561	-0.801586	-0.849259	-1.33076	-1.09353
11.4	0.332801	-0.457989	-1.35629	-0.809986	-0.83313	-1.37205	-1.12284
11.42	0.326543	-0.510755	-1.30533	-0.789809	-0.805644	-1.41596	-1.13867
11.44	0.296233	-0.439896	-1.33515	-0.815706	-0.813757	-1.38095	-1.12553
11.46	0.327366	-0.3918	-1.35761	-0.781048	-0.807948	-1.33271	-1.09855
11.48	0.278521	-0.391619	-1.36535	-0.832582	-0.779759	-1.32165	-1.15336
11.5	0.336557	-0.429829	-1.34501	-0.797302	-0.851065	-1.37011	-1.12527
11.52	0.273845	-0.43666	-1.3431	-0.782583	-0.764973	-1.36671	-1.1543
11.54	0.292536	-0.357074	-1.34534	-0.806919	-0.79797	-1.36397	-1.07591
11.56	0.314538	-0.429705	-1.34341	-0.796529	-0.79207	-1.31947	-1.13096
11.58	0.299963	-0.425991	-1.34868	-0.780068	-0.812869	-1.29678	-1.12496
11.6	0.328109	-0.414728	-1.33364	-0.787844	-0.806141	0.716794	-1.14489
11.62	0.332852	-0.36366	-1.36616	-0.81292	-0.774761	15.0641	-1.12392
11.64	0.340579	-0.44825	-1.29703	-0.78926	-0.834177	18.9573	-1.07976
11.66	0.291874	-0.46317	-1.32733	-0.812202	-0.77222	20.4514	-1.0949
11.68	0.342151	-0.430618	-1.34742	-0.806445	-0.800846	22.0234	1.65478
11.7	0.311151	-0.473566	-1.34526	-0.794473	-0.818139	33.1538	8.20071
11.72	0.298032	-0.439044	-1.34839	-0.784276	-0.812532	43.729	14.0243
11.74	0.332723	-0.405369	-1.35463	-0.796803	-0.84281	47.132	15.768
11.76	0.305675	-0.388383	-1.37178	-0.800268	-0.858977	50.4261	17.4885
11.78	0.319535	-0.455337	-1.35066	-0.763204	-0.790647	55.7151	21.6466
11.8	0.32687	-0.397384	-1.3649	-0.824406	-0.855175	62.1552	27.5099
11.82	0.329225	-0.440499	-1.31913	-0.794228	-0.810596	79.119	32.6919
11.84	0.360354	-0.480649	-1.35585	-0.768699	-0.820749	89.8009	39.2018
11.86	0.316148	-0.465009	-1.32994	-0.833304	-0.793047	95.7641	50.1627
11.88	0.319471	-0.397975	-1.33511	-0.832994	-0.728831	107.53	55.5162
11.9	0.331378	-0.447615	-1.34595	-0.799678	-0.829089	113.029	59.6543
11.92	0.328192	-0.375603	-1.34857	-0.772949	-0.774527	125.101	70.3904
11.94	0.300727	-0.475019	-1.3198	-0.799346	1.84222	132.372	81.3027
11.96	0.319692	-0.450598	-1.34449	-0.829762	9.35378	138.752	86.4315
11.98	0.331544	-0.477729	-1.3321	-0.785929	17.1858	144.649	91.8065
12	0.349881	-0.416531	-1.34692	-0.782897	20.7722	151.037	98.3616
12.02	0.357158	-0.433994	-1.30937	-0.80582	22.4261	165.319	104.38
12.04	0.305451	-0.391813	-1.34719	-0.816707	24.9233	172.309	110.373
12.06	0.299701	-0.503255	-1.36295	-0.794166	38.1084	-174.031	122.707
12.08	0.334397	-0.455213	-1.29232	-0.792861	43.2596	-167.522	136.39
12.1	0.343909	-0.392591	-1.31634	-0.794127	46.8944	-152.796	142.807
12.12	0.33574	-0.440623	-1.34342	-0.820584	50.2412	-137.626	157.137
12.14	0.330489	-0.373027	-1.31515	-0.800315	61.8087	-130.809	164.793
12.16	0.317397	-0.400637	-1.34658	-0.825158	73.8828	-123.553	178.495
12.18	0.353065	-0.503096	-1.33935	-0.7974	78.5036	-116.598	-173.791
12.2	0.33619	-0.463734	-1.35979	-0.775595	89.2446	-109.436	-157.455
12.22	0.321165	-0.379173	-1.32595	-0.780422	95.5118	-95.4105	-150.201
12.24	0.351085	-0.376584	-1.36555	-0.821516	107.517	-88.2612	-135.501
12.26	0.294716	-0.45588	-1.31092	-0.78177	112.875	-81.4628	-120.472
12.28	0.317892	-0.404942	-1.34816	-0.76429	125.184	-67.843	-113.3
12.3	0.312432	-0.431236	-1.33365	-0.804541	138.443	-61.8662	-99.1427
12.32	0.336438	0.922403	-1.34754	-0.831595	144.073	-56.0425	-92.0262
12.34	0.306573	7.02015	-1.3244	-0.730394	150.126	-50.3892	-84.6859
12.36	0.28613	25.0084	0.755325	-0.829815	156.769	-44.7139	-71.2821
12.38	0.331996	30.886	8.40381	-0.797541	163.563	-33.6738	-65.1447
12.4	0.298306	34.6006	25.4511	-0.790549	170.976	-28.2789	-59.6217
12.42	0.302427	48.9949	28.664	-0.858704	-176.03	-23.4331	-53.6711
12.44	0.324129	55.5642	33.0353	-0.803528	-169.394	-18.3945	-42.6102
12.46	0.314129	69.0495	39.3173	-0.817681	-154.534	-7.95014	-36.9157
12.48	0.283092	74.1585	46.3224	-0.856178	-147.77	-2.93951	-32.0555
12.5	0.293284	80.1554	58.397	-0.780966	-133.906	0.455068	-26.8941
12.52	0.316785	92.1779	62.5615	-0.772066	-126.729	-0.862623	-22.048
12.54	0.303215	103.4	72.1215	-0.781335	-119.198	-0.495815	-17.0801
12.56	0.323899	109.367	78.4912	-0.777834	-112.355	-0.557387	-7.13665
12.58	0.294948	116.029	85.313	-0.751092	-105.127	-0.568618	-2.24287
12.6	0.319546	127.509	91.1161	-0.789727	-98.1	-0.547028	-0.627734
12.62	0.324952	133.472	101.315	-0.817961	-91.2567	-0.521624	-1.33424
12.64	0.296844	139.205	106.749	-0.778312	-77.9758	-0.522329	-1.65606
12.66	0.294779	157.561	119.441	-0.765572	-71.3788	-0.535973	-1.32542
12.68	0.286096	163.568	125.627	-0.776195	-59.6258	-0.498334	-1.40907
12.7	0.371187	169.308	142.638	-0.821802	-53.6508	-0.502218	-1.39065
12.72	1.51444	176.375	148.75	-0.785909	-48.1669	-0.507378	-1.25555
12.74	8.41071	-172.27	155.396	6.18369	-42.4784	-0.570553	-1.30952
12.76	33.8053	-165.937	161.925	15.8847	-36.6772	-0.552326	-1.17113
12.78	38.0521	-160.086	174.533	25.1795	-31.5517	-0.563834	-1.23131
12.8	60.7702	-152.995	-172.943	27.0675	-26.2322	-0.568383	-1.18658
12.82	68.0811	-146.941	-166.511	30.2145	-21.5168	-0.556563	-1.20911
12.84	72.932	-133.949	-153.67	36.6105	-10.6664	-0.559908	-1.16545
12.86	76.8654	-127.742	-140.952	43.3072	-5.6775	-0.570843	-1.18128
12.88	80.5105	-120.912	-134.426	53.4818	2.41011	-0.53861	-1.19658
12.9	85.5098	-114.616	-127.987	57.2611	-0.315125	-0.560188	-1.09133
12.92	97.7964	-107.695	-115.099	62.0468	-0.428061	-0.514356	-1.12713
12.94	104.258	-93.9309	-108.243	68.0643	-0.456473	-0.54458	-1.06549
12.96	110.154	-87.8683	-87.5677	81.1816	-0.444412	-0.49508	-1.02924
12.98	115.571	-82.3518	-75.4831	86.1106	-0.454997	-0.547888	-1.07958
13	126.139	-76.4259	-68.9562	91.0564	-0.508328	-0.505764	-1.04299
13.02	132.333	-63.4943	-56.7183	102.773	-0.44813	-0.546513	-1.0863
13.04	144.43	-57.3121	-50.9474	109.483	-0.378756	-0.544583	-1.10024
13.06	156.661	-46.1481	-45.2081	120.999	-0.459284	-0.491266	-0.977297
13.08	162.589	-40.179	-33.7232	126.945	-0.364249	-0.552336	-1.05061
13.1	173.866	-28.7523	-27.8033	145.487	-0.442727	-0.523041	-1.08163
13.12	-179.529	-17.1382	-17.0947	157.78	-0.427137	-0.527299	-1.01311
13.14	-168.013	-11.36	-5.53272	163.659	-0.489921	-0.542859	-1.00581
13.16	-156.523	-0.812997	0.33602	177.381	-0.462519	-0.574861	-1.04664
13.18	-149.735	3.7261	1.99762	-169.526	-0.49834	-0.536217	-1.04252
13.2	-143.917	0.67049	-0.487713	-163.468	-0.423618	-0.520097	-1.01437
13.22	-131.407	-0.938235	-1.11446	-156.271	-0.460224	-0.542113	-1.02948
13.24	-125.278	-0.914196	-1.00707	-143.014	-0.432096	-0.510288	-0.96805
13.26	-118.382	-0.864745	-1.07195	-136.165	-0.47093	-0.477573	-1.02433
13.28	-105.33	-0.835562	-0.992092	-122.533	-0.446856	-0.522597	-1.0515
13.3	-93.6858	-0.850619	-1.02364	-115.899	-0.398027	-0.506089	-0.997741
13.32	-87.3812	-0.84877	-1.04671	-108.754	-0.469518	-0.526735	-0.97819
13.34	-81.28	-0.866071	-1.03217	-101.376	-0.393541	-0.55688	-0.973655
13.36	-68.7349	-0.837048	-1.01612	-94.4477	-0.385053	-0.597192	-0.998628
13.38	-63.1349	-0.876932	-1.06622	-81.4854	-0.458934	-0.536716	-1.00075
13.4	-56.9229	-0.800434	-1.01462	-69.099	-0.510858	-0.583498	-0.982951
13.42	-44.7827	-0.855042	-0.997789	-63.171	-0.475333	-0.556758	-0.99273
13.44	-37.9669	-0.870065	-0.996825	-56.9475	-0.476564	-0.544167	-0.963762
13.46	-32.3199	-0.818413	-0.995358	-50.9503	-0.443801	-0.540984	-0.944679
13.48	-26.2428	-0.852819	-1.0265	-45.3499	-0.459362	-0.526412	-0.916802
13.5	-20.8856	-0.860038	-1.00218	-39.5774	-0.537733	-0.525584	-1.01079
13.52	-15.4392	-0.819315	-1.04749	-34.4451	-0.44896	-0.508312	-0.952656
13.54	-9.28646	-0.864817	-1.06057	-23.2552	-0.421835	-0.541436	-0.969886
13.56	-4.02413	-0.84273	-1.04385	-18.1195	-0.359287	-0.504608	-0.996405
13.58	1.94412	-0.823001	-1.02566	-12.1838	-0.413527	-0.540585	-0.984806
13.6	2.27866	-0.880084	-1.03862	-6.83179	-0.435228	-0.557256	-0.925978
13.62	-0.589955	-0.850592	-1.05998	2.35927	-0.424881	-0.530309	-0.947766
13.64	-0.307838	-0.867748	-1.07192	1.79609	-0.428877	-0.60191	-0.967762
13.66	0.600283	-0.866373	-1.05129	-0.30651	-0.404983	-0.485117	-0.918982
13.68	-0.117823	-0.866396	-1.07874	-1.26412	-0.446906	-0.514752	-0.960893
13.7	0.340705	-0.876992	-1.0451	-1.12028	-0.413619	-0.506735	-0.921572
13.72	0.243463	-0.853958	-1.03674	-1.12122	-0.484096	-0.532065	-1.01477
13.74	0.184059	-0.84841	-1.0663	-1.12193	-0.45938	-0.573135	-0.90629
13.76	0.340037	-0.871628	-1.0152	-1.07798	-0.400226	-0.510473	-0.932504
13.78	0.215236	-0.873462	-1.04183	-1.10684	-0.396549	-0.464576	-0.981701
13.8	0.342483	-0.849692	-1.0489	-1.11799	-0.394651	-0.512408	-0.971026
13.82	0.335429	-0.851351	-1.04171	-1.11577	-0.466854	-0.559683	-0.861362
13.84	0.254009	-0.885708	-1.06107	-1.10111	-0.49524	-0.55681	-0.928502
13.86	0.3281	-0.84777	-1.08043	-1.11744	-0.428268	-0.511287	-0.90488
13.88	0.315529	-0.860418	-1.04456	-1.08314	-0.457814	-0.522887	-0.912157
13.9	0.286801	-0.863654	-0.998483	-1.08396	-0.465109	-0.537295	-0.930207
13.92	0.327585	-0.846711	-1.04004	-1.12312	-0.474986	-0.444089	-0.909867
13.94	0.323851	-0.887814	-1.01291	-1.11758	-0.392565	-0.562288	-0.891798
13.96	0.267171	-0.823476	-1.09606	-1.10953	-0.453787	-0.493113	-0.842391
13.98	0.290368	-0.894011	-1.05145	-1.13498	-0.484868	-0.507343	-0.925931
14	0.325831	-0.852349	-1.08542	-1.08251	-0.449013	-0.465232	-0.86372
14.02	0.284759	-0.891075	-1.05737	-1.13158	-0.421577	-0.52664	-0.855328
14.04	0.292356	-0.807433	-1.03451	-1.07917	-0.472918	-0.549442	-0.847732
14.06	0.28414	-0.884092	-1.0055	-1.1271	-0.534443	-0.510948	-0.924269
14.08	0.290399	-0.856878	-1.04947	-1.09061	-0.522755	-0.524057	-0.853927
14.1	0.266549	-0.797095	-1.02898	-1.08736	-0.4438	-0.525939	-0.80762
14.12	0.29623	-0.830626	-1.05486	-1.10042	-0.449392	-0.532781	-0.86475
14.14	0.283851	-0.867962	-1.0137	-1.13057	-0.537699	-0.55448	-0.860789
14.16	0.28964	-0.874672	-1.06635	-1.11546	-0.425205	-0.510079	-0.872889
14.18	0.31305	-0.825808	-1.04181	-1.11475	-0.484263	-0.525671	-0.871206
14.2	0.280725	-0.860302	-1.04409	-1.1281	-0.499349	-0.540657	-0.823841
14.22	0.285685	-0.870445	-1.04486	-1.09111	-0.480683	-0.513491	-0.863594
14.24	0.307463	-0.842838	-1.01703	-1.08506	-0.441357	-0.493316	-0.889304
14.26	0.276935	-0.855613	-1.03641	-1.09018	-0.36902	-0.503113	-0.865182
14.28	0.263102	-0.833333	-1.0428	-1.08364	-0.485609	-0.516185	-0.831942
14.3	0.273675	-0.880247	-1.06649	-1.10119	-0.431116	-0.546024	-0.859972
14.32	0.285482	-0.875311	-1.0054	-1.09011	-0.500774	-0.506218	-0.910036
14.34	0.277739	-0.834542	-1.02694	-1.08897	-0.476568	-0.52879	-0.820072
14.36	0.273541	-0.907799	-1.064	-1.11203	-0.47845	-0.513526	-0.862409
14.38	0.300656	-0.858569	-1.01837	-1.12107	-0.475802	-0.473787	-0.860013
14.4	0.313083	-0.864613	-1.06347	-1.11569	-0.410243	-0.517491	-0.859781
14.42	0.261904	-0.873685	-1.08532	-1.13622	-0.452873	-0.479408	-0.782479
14.44	0.328532	-0.882824	-1.03176	-1.10564	-0.405289	-0.489644	-0.91612
14.46	0.358237	-0.866812	-1.03531	-1.1074	-0.462639	-0.509688	-0.824524
14.48	0.336359	-0.859007	-1.05645	-1.10411	-0.471141	-0.488178	-0.813833
14.5	0.304543	-0.832074	-1.06464	-1.1166	-0.472158	-0.566611	-0.833324
14.52	0.305443	-0.862891	-1.06879	-1.10382	-0.511318	-0.531359	-0.840706
14.54	0.299227	-0.818023	-1.08266	-1.10129	-0.474256	-0.530919	-0.846391
14.56	0.298919	-0.857289	-1.02456	-1.11378	-0.463314	-0.561707	-0.876035
14.58	0.321256	-0.883468	-1.03873	-1.10282	-0.421392	-0.510487	-0.848269
14.6	0.291325	-0.840722	-1.06598	-1.11873	-0.470409	-0.537409	-0.841328
14.62	0.311227	-0.866384	-1.06986	-1.11689	-0.384143	-0.461875	-0.827733
14.64	0.299435	-0.876182	-1.06296	-1.08005	-0.539622	-0.519032	-0.866549
14.66	0.321391	-0.842904	-1.06909	-1.09975	-0.413789	-0.549217	-0.846727
14.68	0.307055	-0.840603	-1.01876	-1.07785	-0.49769	-0.461058	-0.853202
14.7	0.330194	-0.851329	-1.08993	-1.12783	-0.524243	-0.476932	-0.861423
14.72	0.297916	-0.87415	-1.03663	-1.08158	-0.475367	-0.486239	-0.833452
14.74	0.268928	-0.844627	-1.02606	-1.10668	-0.481925	-0.510666	-0.787762
14.76	0.29361	-0.875357	-1.03437	-1.12004	-0.507409	-0.463988	-0.794294
14.78	0.347242	-0.871734	-1.04335	-1.11098	-0.38333	-0.503331	-0.802343
14.8	0.262331	-0.886315	-1.0547	-1.11936	-0.499113	-0.479436	-0.78853
14.82	0.275074	-0.882108	-1.05766	-1.09526	-0.460919	-0.474105	-0.767495
14.84	0.315093	-0.876373	-1.01694	-1.09525	-0.50836	-0.499658	-0.755197
14.86	0.2701	-0.824093	-1.03423	-1.08975	-0.446324	-0.492537	-0.800723
14.88	0.311954	-0.878828	-1.04646	-1.09515	-0.445064	-0.538173	-0.794008
14.9	0.301275	-0.871622	-1.04709	-1.10135	-0.436874	-0.530998	-0.808924
14.92	0.265062	-0.830655	-1.02713	-1.09461	-0.503774	-0.450031	-0.746618
14.94	0.300119	-0.866989	-1.05595	-1.10687	-0.511506	-0.476799	-0.809172
14.96	0.310764	-0.845919	-1.0424	-1.11519	-0.539598	-0.467206	-0.813984
14.98	0.283271	-0.827263	-1.00984	-1.08082	-0.439789	-0.46247	-0.794113
15	0.332561	-0.863291	-1.03625	-1.09042	-0.47792	-0.465106	-0.855948
15.02	0.285985	-0.881776	-1.06119	-1.08899	-0.580374	-0.491373	-0.796403
15.04	0.267703	-0.917373	-1.01331	-1.10636	-0.429916	-0.477672	-0.799385
15.06	0.288086	-0.840604	-1.05609	-1.09276	-0.460724	-0.562496	-0.821426
15.08	0.29635	-0.837775	-1.06626	-1.11279	-0.432923	-0.514023	-0.779773
15.1	0.286247	-0.86139	-1.04149	-1.10265	-0.432697	-0.521218	-0.72914
15.12	0.282596	-0.865519	-1.0437	-1.12921	-0.506911	-0.481183	-0.820045
15.14	0.305296	-0.877977	-1.05923	-1.0624	-0.439976	-0.472644	-0.792892
15.16	0.297452	-0.825771	-1.03858	-1.11918	-0.495599	-0.530661	-0.836658
15.18	0.349615	-0.880297	-1.06046	-1.08535	-0.476423	-0.485641	-0.777957
15.2	0.338843	-0.852215	-1.03647	-1.11047	-0.479964	-0.492419	-0.766948
15.22	0.263912	-0.874122	-1.05336	-1.10087	-0.471016	1.36856	-0.790123
15.24	0.295324	-0.868026	-1.08114	-1.11511	-0.461644	15.2273	-0.763794
15.26	0.339878	-0.910748	-1.05553	-1.1142	-0.522736	23.4905	-0.771961
15.28	0.315533	-0.865882	-1.04003	-1.10315	-0.471664	26.8894	-0.769971
15.3	0.268476	-0.86846	-1.0447	-1.08491	-0.499776	37.7478	-0.788678
15.32	0.299205	-0.87778	-1.04253	-1.09282	-0.532063	43.6473	-0.744006
15.34	0.237753	-0.862756	-1.06621	-1.11503	-0.394809	48.3978	-0.561816
15.36	0.293768	-0.829632	-1.03138	-1.1089	-0.513428	56.8369	2.47093
15.38	0.312346	-0.881559	-1.0453	-1.10445	-0.538789	62.0378	8.97001
15.4	0.282432	-0.862062	-1.01567	-1.12205	-0.459598	74.5641	15.0114
15.42	0.28104	-0.819339	-1.076	-1.10902	-0.437764	80.3131	18.1039
15.44	0.271564	-0.867925	-1.02476	-1.12509	-0.501534	90.6587	27.138
15.46	0.281842	-0.887896	-1.02582	-1.11836	-0.407501	96.0491	37.8605
15.48	0.306546	-0.843688	-1.01374	-1.11249	-0.48371	108.347	41.9508
15.5	0.286269	-0.882038	-1.04107	-1.0978	-0.479182	114.857	45.5202
15.52	0.294083	-0.872222	-1.0168	-1.11278	0.797727	120.939	55.8731
15.54	0.295164	-0.869256	-1.04485	-1.13132	15.1483	126.624	61.2336
15.56	0.287408	-0.869514	-1.05121	-1.10823	21.7011	138.618	66.409
15.58	0.294627	-0.865216	-1.021	-1.10012	27.5062	145.148	71.1911
15.6	0.296988	-0.90408	-1.06864	-1.11707	29.2315	152.06	76.1974
15.62	0.270982	-0.850936	-1.05107	-1.09042	33.6365	158.915	81.94
15.64	0.309472	-0.854933	-1.04804	-1.10968	46.0803	173.091	93.2382
15.66	0.277237	-0.886713	-1.03266	-1.11614	51.5833	-173.233	104.921
15.68	0.315095	-0.874699	-1.04952	-1.1312	60.8982	-166.318	117.847
15.7	0.294019	-0.861892	-1.03888	-1.09838	71.311	-151.387	124.098
15.72	0.306782	-0.849186	-1.0521	-1.10678	77.5086	-143.495	136.901
15.74	0.317323	-0.872918	-1.04945	-1.11697	83.4758	-136.352	143.547
15.76	0.298466	-0.906567	-1.09271	-1.09442	89.1241	-129.104	150.7
15.78	0.278069	-0.832244	-1.07509	-1.12436	94.3954	-115.171	157.801
15.8	0.259771	-0.8434	-1.0353	-1.13021	105.845	-107.631	165.528
15.82	0.275562	-0.801727	-1.03455	-1.10206	111.952	-100.523	172.421
15.84	0.287504	-0.852299	-1.03909	-1.07758	118.143	-86.8931	179.651
15.86	0.311235	-0.880972	-1.08005	-1.1111	129.674	-73.0932	-173.012
15.88	0.308758	-0.853605	-1.06311	-1.09688	142.22	-66.5826	-165.05
15.9	0.280569	-0.855212	0.445109	-1.10147	155.903	-60.7089	-156.667
15.92	0.282611	3.20913	6.40339	-1.11715	169.216	-49.2194	-148.798
15.94	0.316881	23.11	16.7222	-1.0695	175.49	-43.3429	-141.146
15.96	0.30183	33.564	25.1432	-1.07508	-177.535	-37.6272	-134.074
15.98	0.295983	34.7131	30.1122	-1.11103	-163.635	-32.4207	-127.011
16	0.29542	37.4664	33.048	-1.06181	-156.185	-22.6358	-112.322
16.02	0.307647	50.8912	43.7856	-1.11267	-149.432	-17.0574	-104.622
16.04	0.273681	59.0996	51.6196	-1.1204	-142.159	-11.6418	-97.8202
16.06	0.320776	65.7939	58.5521	-1.12146	-135.131	-6.63309	-90.7576
16.08	0.297638	71.0176	64.0052	-1.09898	-120.575	-1.83051	-77.3505
16.1	0.317005	77.9585	71.6114	-1.1395	-106.548	0.333137	-70.6945
16.12	0.306831	88.3158	76.1809	-1.08723	-99.3565	-0.861141	-64.5385
16.14	0.386845	95.6841	89.5973	-1.1032	-85.5532	-0.561956	-58.9117
16.16	11.914	102.852	96.3493	-1.09694	-79.108	-0.428364	-53.0714
16.18	30.4105	113.544	106.477	-1.07733	-66.0902	-0.394405	-47.6861
16.2	34.4276	118.389	111.735	-1.08682	-60.6269	-0.419555	-41.8254
16.22	36.0616	130.676	117.629	-1.0668	-49.4728	-0.378933	-31.2207
16.24	39.5678	137.027	130.839	-1.12726	-43.74	-0.39199	-26.1043
16.26	54.6033	149.075	142.2	-1.08629	-37.7331	-0.39413	-21.4537
16.28	63.2862	154.455	147.606	-1.08445	-32.3596	-0.384101	-16.2958
16.3	74.0353	160.982	153.823	0.664901	-27.0691	-0.376064	-11.1265
16.32	77.8068	166.95	167.28	7.55811	-22.3455	-0.344818	-6.34096
16.34	81.8772	-179.994	179.875	17.2419	-11.7399	-0.390983	-1.17823
16.36	99.9872	-174.264	-173.984	27.9101	-6.66258	-0.382015	-1.59689
16.38	112.053	-167.785	-161.461	29.1929	-1.37037	-0.373684	-1.28643
16.4	117.531	-155.51	-147.993	30.9223	2.4198	-0.377905	-1.30753
16.42	122.803	-148.988	-141.364	36.0544	2.00605	-0.396509	-1.31783
16.44	128.15	-136.04	-128.909	42.9508	0.448406	-0.394207	-1.16385
16.46	140.601	-130.16	-115.719	49.8901	0.389234	-0.423949	-1.23009
16.48	146.937	-116.957	-108.726	60.4125	0.360992	-0.380425	-1.16468
16.5	153.31	-102.892	-94.7504	64.4199	0.36894	-0.375402	-1.18369
16.52	158.854	-96.1214	-81.9204	68.6485	0.358002	-0.391858	-1.17695
16.54	164.774	-89.837	-69.6546	81.1329	0.377063	-0.392254	-1.13246
16.56	170.086	-84.1852	-57.5419	87.8346	0.390486	-0.394238	-1.07853
16.58	-177.453	-78.7213	-51.5287	93.7003	0.41128	-0.387253	-1.05581
16.6	-165.88	-72.3536	-45.9292	103.535	0.372355	-0.402301	-0.971419
16.62	-154.105	-66.1424	-39.8976	109.267	0.376466	-0.375311	-0.99804
16.64	-141.736	-60.1024	-28.6611	122.42	0.430858	-0.396409	-0.955036
16.66	-135.244	-53.998	-17.7341	128.703	0.335871	-0.391452	-1.01221
16.68	-129.363	-42.3951	-11.6637	134.339	0.292348	-0.413486	-1.10361
16.7	-122.814	-30.8933	-6.28002	145.568	0.410375	-0.38336	-0.862376
16.72	-115.854	-24.9734	-0.868513	152.135	0.325067	-0.392108	-1.02714
16.74	-109.569	-13.8443	2.66262	165.431	0.410416	-0.381785	-1.05941
16.76	-103.211	-8.38212	-0.761869	172.142	0.391134	-0.378765	-1.02106
16.78	-91.6054	4.28146	-0.473968	-175.079	0.401462	-0.447679	-0.920403
16.8	-85.1489	0.50367	-0.491426	-168.305	0.391737	-0.392642	-0.928809
16.82	-79.1088	-0.47347	-0.514158	-161.722	0.34816	-0.37787	-0.887314
16.84	-72.806	0.52427	-0.481115	-154.726	0.386652	-0.403012	-0.887217
16.86	-66.8879	0.533506	-0.460086	-134.46	0.40198	-0.40684	-0.938222
16.88	-61.1405	0.531049	-0.421743	-114.471	0.477441	-0.40401	-0.915996
16.9	-54.7424	0.491028	-0.483719	-99.8304	0.434288	-0.422053	-0.888447
16.92	-48.8954	0.546648	-0.487851	-85.9641	0.422042	-0.400167	-0.891448
16.94	-42.3169	0.518648	-0.532206	-80.0555	0.440244	-0.393706	-0.897885
16.96	-30.5629	0.532751	-0.477982	-73.8457	0.380258	-0.40239	-0.889082
16.98	-19.3101	0.525	-0.456617	-67.6524	0.413782	-0.405541	-0.922906
17	-13.3011	0.520707	-0.448242	-61.8566	0.377461	-0.407851	-0.970678
17.02	-2.38304	0.523575	-0.518866	-55.5828	0.321841	-0.408128	-0.952006
17.04	3.21257	0.543883	-0.490426	-49.8516	0.436113	-0.442798	-0.87644
17.06	3.99875	0.559509	-0.469977	-38.432	0.454458	-0.443114	-0.924679
17.08	1.26248	0.594024	-0.543819	-33.2833	0.410086	-0.427133	-0.807303
17.1	-1.0015	0.526006	-0.528092	-27.5477	0.443633	-0.391612	-0.880073
17.12	-0.744614	0.569157	-0.555876	-22.3182	0.434437	-0.388971	-0.848334
17.14	0.486249	0.501568	-0.614798	-16.9394	0.348036	-0.390034	-0.850576
17.16	0.589986	0.595367	-0.502369	-11.1172	0.455568	-0.408419	-0.865824
17.18	-0.110011	0.531529	-0.537992	-6.02348	0.407644	-0.418925	-0.886394
17.2	-0.135155	0.523425	-0.432666	-0.760954	0.349797	-0.465037	-0.809835
17.22	0.378516	0.537208	-0.450396	2.82223	0.30698	-0.390304	-0.893205
17.24	0.205477	0.543371	-0.421408	0.170394	0.422463	-0.418487	-0.847071
17.26	0.194533	0.56152	-0.472699	-0.752488	0.370855	-0.389012	-0.884833
17.28	0.263351	0.552686	-0.495187	-0.549385	0.421544	-0.425198	-0.840636
17.3	0.240159	0.523443	-0.522501	-0.607748	0.39943	-0.38521	-0.789667
17.32	0.280409	0.540033	-0.447916	-0.542472	0.387638	-0.404645	-0.818945
17.34	0.239659	0.518766	-0.488779	-0.551741	0.389127	-0.386638	-0.793309
17.36	0.259085	0.559793	-0.428567	-0.572875	0.373206	-0.40794	-0.800945
17.38	0.22465	0.587106	-0.494831	-0.579444	0.377309	-0.406815	-0.863728
17.4	0.222172	0.524198	-0.438236	-0.611235	0.297619	-0.420545	-0.799988
17.42	0.216058	0.675202	-0.537853	-0.573059	0.443809	-0.438077	-0.88367
17.44	0.259918	0.520876	-0.49874	-0.535204	0.314498	-0.401288	-0.877415
17.46	0.267883	0.55666	-0.437342	-0.553352	0.395971	-0.421018	-0.897371
17.48	0.248627	0.526463	-0.45926	-0.597954	0.418752	-0.37676	-0.889836
17.5	0.234204	0.559639	-0.530307	-0.555698	0.327769	-0.426182	-0.778797
17.52	0.249008	0.517798	-0.515194	-0.589492	0.393921	-0.388415	-0.813181
17.54	0.237213	0.563204	-0.497442	-0.592761	0.381316	-0.416816	-0.757913
17.56	0.281004	0.543814	-0.455717	-0.577485	0.355532	-0.411656	-0.855605
17.58	0.264479	0.540516	-0.542134	-0.574424	0.411758	-0.421081	-0.888743
17.6	0.268859	0.586781	-0.568962	-0.564144	0.356979	-0.397466	-0.793893
17.62	0.224126	0.501222	-0.461322	-0.569243	0.224036	-0.448867	-0.758179
17.64	0.217694	0.558267	-0.47476	-0.601794	0.305973	-0.415018	-0.85828
17.66	0.242391	0.550919	-0.45066	-0.559458	0.38151	-0.447317	-0.708621
17.68	0.263021	0.539309	-0.547995	-0.55776	0.461364	-0.439522	-0.717703
17.7	0.292554	0.572822	-0.482125	-0.566674	0.354519	-0.478011	-0.735339
17.72	0.209183	0.596761	-0.447644	-0.575523	0.404306	-0.437981	-0.775851
17.74	0.262355	0.616105	-0.510553	-0.568642	0.38244	-0.419942	-0.685992
17.76	0.225148	0.638296	-0.474848	-0.575018	0.393398	-0.41671	-0.770253
17.78	0.237318	0.521873	-0.54355	-0.568303	0.395245	-0.409981	-0.829028
17.8	0.281851	0.576905	-0.473478	-0.571883	0.309297	-0.415105	-0.741453
17.82	0.285478	0.568136	-0.530888	-0.529718	0.406673	-0.407821	-0.804565
17.84	0.262257	0.548251	-0.42973	-0.546272	0.371566	-0.380701	-0.718899
17.86	0.259252	0.54044	-0.47186	-0.594756	0.471101	-0.480334	-0.687596
17.88	0.238662	0.582684	-0.512919	-0.559528	0.284167	-0.440643	-0.666593
17.9	0.230052	0.549584	-0.538725	-0.533006	0.238374	-0.466605	-0.72365
17.92	0.249083	0.550599	-0.410498	-0.53546	0.363796	-0.412127	-0.695763
17.94	0.239591	0.527005	-0.519137	-0.523425	0.376004	-0.433459	-0.711217
17.96	0.225749	0.594168	-0.500445	-0.554863	0.335477	-0.429385	-0.6426
17.98	0.242663	0.528747	-0.572631	-0.575717	0.441497	-0.450578	-0.826221
18	0.250269	0.589668	-0.546567	-0.548119	0.440957	-0.44677	-0.743905
18.02	0.245172	0.524376	-0.492748	-0.620967	0.371978	-0.42329	-0.725722
18.04	0.23244	0.609374	-0.530665	-0.5284	0.274642	-0.428062	-0.686951
18.06	0.219402	0.538228	-0.552123	-0.583233	0.381669	-0.464895	-0.73103
18.08	0.230618	0.492346	-0.512032	-0.535983	0.268243	-0.416365	-0.662894
18.1	0.24859	0.558828	-0.504009	-0.539641	0.375052	-0.427916	-0.670221
18.12	0.210227	0.559157	-0.520886	-0.6054	0.426719	-0.415851	-0.654284
18.14	0.230146	0.574602	-0.523734	-0.534158	0.349236	-0.415575	-0.671054
18.16	0.258459	0.524281	-0.473382	-0.562508	0.38139	-0.406398	-0.721764
18.18	0.237133	0.541471	-0.394178	-0.564848	0.410448	-0.431164	-0.713705
18.2	0.237678	0.56558	-0.555531	-0.523081	0.377205	-0.376964	-0.700391
18.22	0.248841	0.5621	-0.495348	-0.548678	0.367028	-0.43891	-0.669667
18.24	0.244458	0.519422	-0.52471	-0.613313	0.362864	-0.410831	-0.74515
18.26	0.272167	0.622777	-0.524531	-0.561814	0.415008	-0.407221	-0.707453
18.28	0.243531	0.502774	-0.480908	-0.538787	0.452691	-0.442248	-0.716659
18.3	0.304073	0.584268	-0.573782	-0.573326	0.457335	-0.426221	-0.709925
18.32	0.23054	0.581586	-0.550243	-0.559102	0.454257	-0.501772	-0.660608
18.34	0.248435	0.510425	-0.50168	-0.583573	0.41508	-0.42871	-0.701079
18.36	0.228904	0.541269	-0.499186	-0.545312	0.348856	-0.480576	-0.624027
18.38	0.230536	0.552454	-0.538276	-0.570486	0.462742	-0.452867	-0.725253
18.4	0.248543	0.567315	-0.516646	-0.600719	0.416839	-0.390685	-0.589682
18.42	0.225477	0.542716	-0.565883	-0.56734	0.461477	-0.407597	-0.648691
18.44	0.226055	0.533554	-0.526601	-0.544775	0.370271	-0.481659	-0.725066
18.46	0.269242	0.551372	-0.489065	-0.553132	0.403958	-0.432369	-0.731891
18.48	0.275993	0.530107	-0.513311	-0.532354	0.351391	-0.492593	-0.768468
18.5	0.271885	0.575281	-0.5034	-0.582733	0.37825	-0.419418	-0.625913
18.52	0.263066	0.578433	-0.611466	-0.551714	0.403871	-0.460606	-0.651427
18.54	0.2626	0.560397	-0.491579	-0.526682	0.333605	-0.413313	-0.613158
18.56	0.23269	0.507859	-0.480053	-0.590417	0.411531	-0.417579	-0.672758
18.58	0.254681	0.546871	-0.408342	-0.597854	0.470552	-0.405628	-0.735756
18.6	0.266731	0.543395	-0.458435	-0.5666	0.388269	-0.443346	-0.663469
18.62	0.270817	0.536242	-0.474937	-0.563828	0.301235	-0.469182	-0.669735
18.64	0.214066	0.523912	-0.57869	-0.58425	0.380042	-0.446739	-0.666401
18.66	0.249158	0.575563	-0.563548	-0.544319	0.378998	-0.412462	-0.67236
18.68	0.222511	0.520047	-0.516263	-0.571684	0.362747	-0.366452	-0.679218
18.7	0.260369	0.568067	-0.466777	-0.569176	0.390403	9.77268	-0.608069
18.72	0.271297	0.558494	-0.471873	-0.557965	0.308763	16.6525	-0.642545
18.74	0.204419	0.649143	-0.539901	-0.589918	0.437157	21.7437	-0.641772
18.76	0.269892	0.558693	-0.534915	-0.575694	0.379208	25.9844	-0.722185
18.78	0.242082	0.515276	-0.489545	-0.582961	0.435699	27.8542	-0.780109
18.8	0.259633	0.540072	-0.445187	-0.585372	0.43557	32.5516	-0.629549
18.82	0.25148	0.585798	-0.553393	-0.549888	0.399949	50.3431	-0.615124
18.84	0.23974	0.584024	-0.507883	-0.529953	0.420869	54.2372	-0.633379
18.86	0.21915	0.554066	-0.517999	-0.541313	0.422682	58.0712	-0.612212
18.88	0.24754	0.537773	-0.520183	-0.561888	0.327983	69.8806	-0.652341
18.9	0.275197	0.53447	-0.507102	-0.530948	0.439042	76.5172	-0.472532
18.92	0.266939	0.571184	-0.54755	-0.597045	0.443004	82.1725	3.67101
18.94	0.244265	0.513051	-0.530318	-0.565597	0.472052	91.7038	16.0012
18.96	0.261158	0.584382	-0.481413	-0.560025	0.375258	97.2872	21.408
18.98	0.264378	0.593072	-0.535319	-0.540879	0.369718	103.699	23.0736
19	0.287062	0.502698	-0.558742	-0.579554	0.432081	110.321	27.3268
19.02	0.209264	0.532534	-0.503148	-0.602852	0.44573	116.919	33.1356
19.04	0.254784	0.608785	-0.515486	-0.583561	0.358169	122.602	43.0969
19.06	0.232826	0.519791	-0.497469	-0.552598	0.427014	134.291	46.6617
19.08	0.229316	0.577177	-0.554394	-0.502438	0.404564	154.032	50.9543
19.1	0.220023	0.546893	-0.516254	-0.556033	0.426614	168.036	56.5463
19.12	0.233014	0.538459	-0.595673	-0.582781	0.406527	-178.188	62.0735
19.14	0.223155	0.612125	-0.566872	-0.566658	0.44057	-171.594	72.3582
19.16	0.268813	0.544757	-0.585519	-0.589057	8.1575	-164.271	83.0906
19.18	0.223924	0.586196	-0.574423	-0.532117	16.1631	-156.884	88.6909
19.2	0.263199	0.570969	-0.420291	-0.57336	22.7716	-149.386	94.4738
19.22	0.274008	0.547789	-0.577666	-0.552643	27.3137	-141.629	100.384
19.24	0.250286	0.602706	-0.535249	-0.534921	29.5107	-134.574	112.415
19.26	0.231959	0.538896	-0.517349	-0.526854	33.947	-120.224	118.998
19.28	0.241635	0.551673	-0.564391	-0.530828	39.7786	-105.658	132.498
19.3	0.235392	0.549108	-0.519003	-0.55453	47.293	-98.8371	138.419
19.32	0.264857	0.55584	-0.591306	-0.542096	58.7938	-91.8638	145.294
19.34	0.267705	0.530278	-0.526641	-0.561073	62.605	-85.0265	152.015
19.36	0.309601	0.567281	-0.601632	-0.591451	66.1006	-78.1982	159.709
19.38	0.271338	0.563129	-0.551414	-0.571598	78.2405	-64.833	167.462
19.4	0.268031	0.609986	-0.553338	-0.614545	84.7758	-53.0816	-171.4
19.42	0.239748	1.98819	-0.45095	-0.562281	95.4625	-41.5622	-154.673
19.44	0.277674	20.3034	12.0244	-0.567864	100.579	-36.1206	-146.695
19.46	0.273317	29.0823	21.5786	-0.577241	106.53	-30.9582	-132.237
19.48	0.247763	34.8636	29.1213	-0.547709	119.368	-25.905	-125.068
19.5	0.256288	37.9702	34.2108	-0.577641	137.173	-15.407	-117.843
19.52	0.240219	41.2639	39.9163	-0.516442	143.067	-5.27055	-102.813
19.54	0.277629	47.7099	55.7832	-0.537626	150.323	-0.810667	-88.9432
19.56	0.275373	56.2936	62.6673	-0.562395	157.256	0.81279	-82.2368
19.58	0.254521	63.9129	71.5949	-0.526773	170.463	-0.353643	-75.6486
19.6	0.253879	70.1557	74.3829	-0.551817	176.457	-0.574433	-63.0608
19.62	0.265789	74.777	78.9718	-0.575775	-176.233	-0.516781	-57.2552
19.64	0.246574	78.2026	93.2553	-0.533715	-169.246	-0.388245	-51.6222
19.66	0.201717	86.7244	100.095	-0.514289	-162.054	-0.38046	-46.3225
19.68	0.241389	107.491	105.571	-0.571622	-154.858	-0.447258	-34.7771
19.7	0.312317	122.614	110.338	-0.560262	-140.759	-0.42246	-29.6831
19.72	2.44277	135.996	115.1	-0.552488	-126.012	-0.525088	-20.3098
19.74	10.8086	142.507	127.861	-0.580428	-118.568	-0.417815	-10.0091
19.76	22.0812	148.34	139.952	-0.55982	-104.538	-0.396112	-4.99632
19.78	29.7145	159.969	145.418	-0.612623	-97.5861	-0.465372	-0.830358
19.8	33.9724	172.753	164.678	-0.574352	-83.6876	-0.448871	-1.6624
19.82	38.9622	179.102	177.67	1.60348	-77.271	-0.401105	-1.49821
19.84	45.6047	-175.343	-176.566	18.3939	-70.677	-0.347086	-1.26363
19.86	53.8151	-168.828	-163.959	25.6644	-59.0817	-0.387268	-1.25989
19.88	68.8535	-163.047	-156.851	29.9038	-53.1414	-0.488276	-1.33456
19.9	73.3673	-149.681	-150.122	31.2082	-47.9	-0.440618	-1.3166
19.92	81.2151	-136.855	-143.749	36.3181	-36.1342	-0.468929	-1.28279
19.94	86.7804	-130.939	-131.275	51.1956	-30.9169	-0.44952	-1.22035
19.96	99.3439	-124.356	-124.426	62.9128	-21.1188	-0.422437	-1.1916
19.98	105.581	-117.785	-117.768	66.6003	-15.7752	-0.405108	-1.15865
20	111.143	-111.249	-111.056	69.7794	-5.33856	-0.456791	-1.19569
20.02	121.894	-103.881	-103.876	74.8637	-0.451262	-0.561568	-1.12782
20.04	127.25	-97.1714	-90.3484	88.6443	2.73706	-0.510323	-1.177
20.06	133.68	-90.8475	-84.0879	100.024	1.62516	-0.429127	-1.1092
20.08	145.62	-85.0242	-71.5775	104.762	0.481534	-0.423837	-1.16493
20.1	151.87	-79.6927	-65.6086	110.002	0.522905	-0.498408	-1.05798
20.12	157.383	-73.564	-59.7364	116.237	0.677455	-0.396004	-1.09975
20.14	169.175	-67.4072	-48.2184	129.739	0.530913	-0.474164	-1.11043
20.16	175.039	-61.2456	-41.9569	135.542	0.587544	-0.43019	-1.15845
20.18	-173.189	-49.0739	-30.4393	146.518	0.535395	-0.424888	-1.10195
20.2	-167.108	-43.0472	-24.8868	153.654	0.580682	-0.519777	-1.10285
20.22	-161.506	-37.2646	-19.8951	160.388	0.555839	-0.393824	-1.16624
20.24	-155.357	-31.8475	-13.8394	167.011	0.57793	-0.458567	-1.05163
20.26	-148.621	-20.5982	-2.77358	-173.644	0.556477	-0.467839	-1.02782
20.28	-142.908	-3.52693	2.45489	-159.938	0.581025	-0.524266	-0.993702
20.3	-130.57	4.32925	1.44206	-153.112	0.595143	-0.380411	-0.947252
20.32	-117.26	2.51743	-0.657842	-139.914	0.540929	-0.538526	-1.05077
20.34	-110.834	0.83671	-0.738473	-133.287	0.621765	-0.501638	-1.05923
20.36	-98.4618	0.944046	-0.603953	-125.964	0.536179	-0.480325	-1.06674
20.38	-92.6298	0.985571	-0.565721	-111.899	0.500177	-0.553717	-1.04642
20.4	-80.2301	1.03296	-0.562901	-98.0391	0.562478	-0.443319	-1.02531
20.42	-73.7951	0.957332	-0.592253	-91.0697	0.546772	-0.383073	-1.04927
20.44	-67.7352	0.976331	-0.545731	-84.4733	0.578842	-0.435097	-1.02903
20.46	-62.1087	1.03894	-0.534343	-72.1045	0.562107	-0.487785	-0.994785
20.48	-49.9634	0.944383	-0.54125	-66.212	0.633476	-0.412508	-0.917204
20.5	-43.4252	0.9848	-0.546591	-54.4844	0.584418	-0.402019	-0.956024
20.52	-36.7947	1.01244	-0.558717	-48.9389	0.552088	-0.471535	-0.993045
20.54	-25.1756	0.992964	-0.584485	-42.8483	0.595265	-0.44572	-0.887714
20.56	-20.0417	0.97813	-0.519485	-36.8524	0.580531	-0.462608	-0.947927
20.58	-14.2554	1.0063	-0.587308	-31.4229	0.631687	-0.421397	-0.898414
20.6	-8.23392	0.949278	-0.572512	-26.1094	0.580831	-0.435864	-0.997698
20.62	-2.92797	1.00223	-0.616438	-21.5056	0.580584	-0.376387	-0.907164
20.64	4.34752	0.949541	-0.608813	-9.97151	0.622367	-0.421192	-1.03377
20.66	1.72204	0.949637	-0.520045	-4.54648	0.512244	-0.625272	-0.962393
20.68	-0.811757	0.986499	-0.526879	3.2639	0.586699	-0.488707	-0.922137
20.7	-0.880568	1.0202	-0.545289	1.58658	0.611015	-0.411021	-0.943853
20.72	0.443223	0.972947	-0.562007	-0.231727	0.603126	-0.485996	-0.966642
20.74	0.155046	0.968414	-0.555231	-0.505967	0.578453	-0.540002	-0.840968
20.76	0.407972	0.965681	-0.491798	-0.435821	0.541244	-0.441718	-0.839737
20.78	0.4637	1.03584	-0.588556	-0.411943	0.574275	-0.479195	-0.977956
20.8	0.237441	0.991756	-0.562491	-0.430015	0.58822	-0.540552	-0.912379
20.82	0.385979	1.00181	-0.518761	-0.372268	0.577021	-0.516611	-0.903549
20.84	0.298013	0.981429	-0.523091	-0.41174	0.581798	-0.463452	-0.986491
20.86	0.199974	0.962299	-0.538283	-0.390323	0.609029	-0.371062	-0.921345
20.88	0.314331	0.989736	-0.530781	-0.388657	0.625763	-0.512179	-0.908729
20.9	0.26636	1.01201	-0.581198	-0.419906	0.5671	-0.392992	-0.836956
20.92	0.325571	0.963258	-0.606303	-0.376613	0.55334	-0.447935	-0.905942
20.94	0.315065	1.01979	-0.528049	-0.408375	0.572594	-0.44026	-0.952961
20.96	0.293822	0.995153	-0.564305	-0.408589	0.609338	-0.464705	-0.895765
20.98	0.289201	1.0201	-0.553522	-0.360761	0.581422	-0.369416	-0.828637
21	0.315442	0.992759	-0.544891	-0.422135	0.548063	-0.510457	-0.848559
21.02	0.303004	0.978199	-0.547509	-0.366679	0.547856	-0.484572	-0.910946
21.04	0.279689	0.962198	-0.564038	-0.35717	0.595364	-0.500138	-0.878
21.06	0.270288	0.989585	-0.638862	-0.388942	0.637902	-0.381802	-0.963277
21.08	0.30751	1.00873	-0.575312	-0.416631	0.602694	-0.487807	-0.866103
21.1	0.325961	0.997301	-0.561386	-0.384933	0.587471	-0.553183	-0.988573
21.12	0.298095	1.00005	-0.588115	-0.409261	0.592763	-0.40193	-0.91183
21.14	0.304178	0.955894	-0.549941	-0.430524	0.567524	-0.440533	-0.90048
21.16	0.328129	1.00437	-0.550158	-0.38106	0.548204	-0.548729	-0.879506
21.18	0.272543	1.03721	-0.529998	-0.396289	0.559558	-0.461923	-0.928738
21.2	0.329569	0.962307	-0.526295	-0.380482	0.578539	-0.573497	-0.938781
21.22	0.310488	1.02762	-0.577978	-0.400698	0.557464	-0.448821	-0.79722
21.24	0.298912	0.98495	-0.595586	-0.45836	0.615657	-0.480073	-0.824786
21.26	0.352476	1.01557	-0.470841	-0.355232	0.585445	-0.505473	-0.87276
21.28	0.3044	0.969935	-0.603021	-0.352805	0.589788	-0.40121	-0.762574
21.3	0.291482	0.978055	-0.577525	-0.402274	0.561656	-0.512409	-0.849583
21.32	0.292229	1.03275	-0.532065	-0.402863	0.600584	-0.49802	-0.810494
21.34	0.297499	0.978565	-0.589018	-0.336691	0.542705	-0.395765	-0.85626
21.36	0.324321	0.988613	-0.561919	-0.377852	0.562597	-0.512281	-0.887934
21.38	0.306539	0.98092	-0.543261	-0.399925	0.581281	-0.309147	-0.787485
21.4	0.300033	0.996308	-0.499995	-0.417423	0.551008	-0.495461	-0.857873
21.42	0.269995	1.00446	-0.602284	-0.354825	0.544955	-0.400231	-0.919953
21.44	0.305552	1.00567	-0.530203	-0.442641	0.551834	-0.492497	-0.901222
21.46	0.31902	1.02254	-0.509076	-0.397756	0.538562	-0.413313	-0.905259
21.48	0.311208	1.0288	-0.642979	-0.379769	0.592756	-0.487143	-0.937608
21.5	0.363206	1.05989	-0.577679	-0.368823	0.604302	-0.423277	-0.815155
21.52	0.330212	0.989368	-0.554998	-0.407894	0.574771	-0.516756	-0.858612
21.54	0.328019	1.02605	-0.56956	-0.381366	0.602698	-0.580676	-0.850878
21.56	0.319671	1.00791	-0.550606	-0.449676	0.562603	-0.559702	-0.911209
21.58	0.307512	1.02356	-0.6	-0.386852	0.596998	-0.495886	-0.920089
21.6	0.29249	1.00029	-0.583	-0.423993	0.594067	-0.474655	-0.791722
21.62	0.33851	0.948615	-0.523181	-0.4113	0.545511	-0.429925	-0.829832
21.64	0.306188	1.03065	-0.524633	-0.375516	0.594265	-0.443999	-0.921955
21.66	0.330836	0.967507	-0.570368	-0.400739	0.532535	-0.557896	-0.831466
21.68	0.263061	0.996129	-0.578946	-0.448829	0.596499	-0.462987	-0.88959
21.7	0.330225	0.989171	-0.517997	-0.393626	0.552509	-0.485837	-0.813885
21.72	0.300934	0.937509	-0.51042	-0.348192	0.577308	-0.471752	-0.783825
21.74	0.310795	0.970215	-0.628322	-0.361729	0.542774	-0.35814	-0.863425
21.76	0.312202	1.01628	-0.564908	-0.354881	0.576963	-0.52984	-0.72951
21.78	0.306998	0.970958	-0.581051	-0.44146	0.599247	-0.486165	-0.858679
21.8	0.302059	0.988803	-0.552454	-0.418265	0.625646	-0.443358	-0.760545
21.82	0.305697	1.03358	-0.561213	-0.402912	0.599527	-0.520289	-0.937419
21.84	0.315966	0.970376	-0.534974	-0.385269	0.549753	-0.448896	-0.760111
21.86	0.288012	0.960914	-0.633476	-0.38625	0.601759	-0.486757	-0.725455
21.88	0.289596	1.04186	-0.557931	-0.343987	0.546977	-0.36748	-0.850698
21.9	0.28249	1.00522	-0.528615	-0.388059	0.548211	-0.551332	-0.823458
21.92	0.310125	0.974362	-0.503847	-0.420204	0.622682	-0.481285	-0.803244
21.94	0.288162	1.06423	-0.586378	-0.358986	0.604205	-0.431625	-0.854987
21.96	0.311805	1.01451	-0.576222	-0.390859	0.61057	-0.558441	-0.812365
21.98	0.312111	1.00096	-0.566635	-0.469793	0.616364	-0.45147	-0.799859
22	0.289174	1.04042	-0.609544	-0.426295	0.569451	-0.450357	-0.888492
22.02	0.358941	0.981266	-0.576127	-0.430864	0.605568	-0.554116	-0.8934
22.04	0.346577	0.965483	-0.620215	-0.371573	0.553973	-0.505005	-0.790118
22.06	0.347806	0.998306	-0.579208	-0.378817	0.531649	-0.552034	-0.818941
22.08	0.334589	0.975093	-0.577362	-0.443908	0.599062	-0.488686	-0.802148
22.1	0.266599	0.980894	-0.53406	-0.410991	0.57396	-0.593766	-0.892693
22.12	0.286528	0.961928	-0.53714	-0.385967	0.565968	-0.500347	-0.799962
22.14	0.284733	1.02762	-0.553876	-0.417157	0.564529	-0.529992	-0.783003
22.16	0.282391	1.02653	-0.560805	-0.418838	0.579395	-0.48117	-0.783361
22.18	0.338394	1.01276	-0.552223	-0.433544	0.623208	-0.584251	-0.811471
22.2	0.347372	0.998856	-0.589569	-0.397988	0.537522	-0.495096	-0.904431
22.22	0.319035	0.985111	-0.593927	-0.380889	0.618921	-0.465269	-0.851799
22.24	0.274435	0.9997	-0.562053	-0.450732	0.541849	11.6183	-0.84275
22.26	0.310505	0.947567	-0.594673	-0.416406	0.580662	22.75	-0.797048
22.28	0.304095	1.04598	-0.592911	-0.39262	0.643827	25.183	-0.851577
22.3	0.28594	0.988578	-0.623189	-0.456634	0.571818	26.4584	-0.828816
22.32	0.320266	1.00547	-0.600931	-0.443978	0.620546	28.813	-0.778581
22.34	0.320773	1.01424	-0.578724	-0.450285	0.586061	33.8801	-0.796213
22.36	0.343624	1.01048	-0.618397	-0.381475	0.565734	40.6311	-0.83419
22.38	0.33055	1.01849	-0.555535	-0.418979	0.579289	51.3337	-0.764801
22.4	0.306674	1.02108	-0.547668	-0.371783	0.560462	55.1395	-0.776801
22.42	0.290537	1.00671	-0.602811	-0.395778	0.549377	59.0313	-0.805022
22.44	0.292033	0.986948	-0.610765	-0.392453	0.607806	64.7763	-0.798316
22.46	0.281452	0.956354	-0.589374	-0.437555	0.641846	78.0134	-0.668667
22.48	0.309278	1.02405	-0.558959	-0.424228	0.61188	83.3523	1.96589
22.5	0.294518	0.984785	-0.566283	-0.400371	0.552848	88.2169	8.06557
22.52	0.292059	0.976869	-0.599542	-0.394639	0.55647	92.8534	14.4126
22.54	0.332802	1.01356	-0.533458	-0.451008	0.567376	98.8332	18.5191
22.56	0.320493	1.00281	-0.55	-0.421806	0.546703	112.001	22.2293
22.58	0.311088	0.991631	-0.599951	-0.366057	0.571785	118.374	31.2056
22.6	0.335643	1.02072	-0.58039	-0.409774	0.592074	123.951	41.8286
22.62	0.276535	1.00797	-0.591538	-0.420566	0.665721	135.868	49.3126
22.64	0.295411	0.991025	-0.598242	-0.374332	0.64519	141.844	54.6517
22.66	0.326323	0.974194	-0.562668	-0.40875	2.80226	155.778	60.2162
22.68	0.343278	0.997083	-0.587301	-0.390687	10.2137	162.865	65.9172
22.7	0.325738	0.976994	-0.572755	-0.384913	17.755	176.597	70.9158
22.72	0.286752	1.04728	-0.584463	-0.351596	24.0654	-176.457	81.1732
22.74	0.285002	1.01159	-0.567533	-0.389284	30.6522	-162.287	86.8879
22.76	0.358539	0.961331	-0.587894	-0.454413	32.1856	-147.215	92.5988
22.78	0.328001	0.968663	-0.55549	-0.411719	34.882	-139.75	104.156
22.8	0.293941	1.04366	-0.595706	-0.360763	41.1765	-125.175	110.38
22.82	0.270661	0.988937	-0.562792	-0.351492	55.4102	-118.248	117.048
22.84	0.315083	1.0147	-0.581024	-0.348522	60.4275	-96.6694	123.547
22.86	0.309707	1.06957	-0.58526	-0.451933	67.6331	-83.0947	143.084
22.88	0.33402	3.33759	-0.59835	-0.464581	73.0554	-69.4078	157.341
22.9	0.290456	12.1132	-0.533582	-0.364954	86.0087	-57.368	165.163
22.92	0.311774	30.1786	-0.643689	-0.360989	96.9087	-51.7162	179.477
22.94	0.329743	38.1589	-0.538615	-0.34679	102.185	-46.1683	-165.878
22.96	0.290953	39.7771	-0.556857	-0.336492	107.998	-40.1297	-157.301
22.98	0.300311	42.5834	-0.552869	-0.443114	120.864	-34.9926	-149.287
23	0.297281	48.8164	-0.594441	-0.421089	126.683	-24.7669	-141.58
23.02	0.326469	57.1443	10.9146	-0.399243	132.654	-13.9489	-134.412
23.04	0.313682	64.5818	28.5987	-0.407989	138.878	-8.95161	-127.43
23.06	0.304286	70.7235	33.2464	-0.398006	152.273	-3.9204	-120.116
23.08	0.325912	75.3419	34.4349	-0.407731	165.71	-0.430551	-91.2128
23.1	0.324441	88.4679	35.4109	-0.420476	172.082	-0.654428	-77.8891
23.12	0.318619	102.858	46.1029	-0.398398	178.383	-0.678249	-71.14
23.14	0.305576	108.709	54.7443	-0.422248	-174.153	-0.507145	-64.931
23.16	0.300335	118.471	67.7975	-0.419241	-167.312	-0.5066	-59.2134
23.18	0.306202	124.205	74.4683	-0.388747	-159.98	-0.400189	-53.5846
23.2	0.332597	131.211	78.1433	-0.374393	-138.629	-0.389152	-48.089
23.22	1.21712	143.922	91.9276	-0.375398	-131.419	-0.480314	-42.2627
23.24	7.44338	149.39	99.0899	-0.387105	-123.709	-0.514119	-31.502
23.26	18.8362	154.944	104.83	-0.455682	-109.573	-0.403877	-26.4531
23.28	27.9399	161.542	109.558	-0.373075	-102.552	-0.480706	-21.6677
23.3	33.2921	174.445	114.088	-0.340334	-95.7396	-0.4492	-11.4395
23.32	35.5006	-179.592	126.672	-0.433034	-88.5296	-0.402006	-6.68445
23.34	37.666	-161.46	133.021	-0.448679	-81.939	-0.477943	-0.717816
23.36	43.3162	-148.171	144.539	-0.362315	-75.636	-0.513339	-1.22669
23.38	59.8595	-141.817	150.175	2.91512	-69.0573	-0.441995	-1.97008
23.4	67.3676	-135.251	157.316	27.2166	-63.1872	-0.401257	-1.19033
23.42	76.4174	-122.304	163.933	31.1275	-57.376	-0.442465	-1.10368
23.44	84.9072	-115.964	170.706	32.2992	-46.4447	-0.437142	-1.22862
23.46	97.2541	-109.243	-177.474	33.3379	-40.4387	-0.553656	-1.28669
23.48	103.798	-101.947	-171.019	37.0273	-29.7079	-0.427499	-1.16653
23.5	109.758	-89.2826	-164.912	44.4625	-19.8875	-0.392569	-1.05897
23.52	115.179	-78.0265	-157.891	52.6884	-14.291	-0.528719	-1.08922
23.54	120.647	-71.6111	-144.463	59.4549	-3.92535	-0.504353	-1.0352
23.56	131.79	-65.5332	-137.85	64.7434	1.13924	-0.566846	-1.1017
23.58	138.056	-53.2606	-131.912	68.1317	2.84113	-0.515432	-1.06307
23.6	150.697	-47.6493	-118.526	71.0515	0.443322	-0.474711	-1.04108
23.62	156.583	-41.4518	-111.849	75.9858	0.607137	-0.555413	-1.07768
23.64	162.326	-35.7063	-97.7894	82.8535	0.651164	-0.561327	-1.04293
23.66	173.144	-29.9957	-84.8817	90.0639	0.589531	-0.402008	-1.05924
23.68	179.934	-24.2824	-79.0244	96.3571	0.662914	-0.470229	-1.03848
23.7	-174.194	-19.0974	-72.4293	101.373	0.644603	-0.458383	-1.05406
23.72	-168.345	-7.59419	-66.374	105.903	0.602097	-0.489324	-0.988747
23.74	-162.735	-1.99817	-54.5669	111.164	0.620676	-0.411417	-0.986996
23.76	-157.227	4.20613	-42.8795	124.945	0.576871	-0.502069	-1.00703
23.78	-150.296	0.629316	-36.9149	131.032	0.663844	-0.597293	-0.948475
23.8	-138.046	0.720924	-31.3547	136.707	0.631578	-0.571096	-0.954077
23.82	-126.052	0.68455	-25.5849	141.941	0.637261	-0.491391	-1.00794
23.84	-119.105	0.684551	-20.5689	147.9	0.643101	-0.438726	-0.944981
23.86	-112.478	0.668279	-8.85146	168.835	0.613887	-0.513298	-0.99475
23.88	-105.897	0.647402	-3.45876	174.6	0.633753	-0.421171	-1.01862
23.9	-94.3847	0.700909	2.04708	-179.425	0.621336	-0.397222	-0.957251
23.92	-88.0156	0.648202	3.82366	-165.238	0.664338	-0.426678	-0.977589
23.94	-81.8237	0.661051	-0.607895	-158.003	0.655683	-0.565139	-0.9447
23.96	-75.5676	0.673862	-0.663066	-151.62	0.595893	-0.534519	-0.976711
23.98	-69.3205	0.667561	-0.689329	-145.145	0.617682	-0.537608	-0.950707
24	-57.589	0.747865	-0.694886	-131.415	0.607313	-0.384323	-0.969875
24.02	-51.5043	0.738308	-0.731858	-123.851	0.61484	-0.478121	-0.993654
24.04	-45.397	0.706464	-0.592376	-116.888	0.597844	-0.555186	-0.975158
24.06	-38.5035	0.718769	-0.690274	-110.067	0.609826	-0.528531	-0.937477
24.08	-26.8207	0.667563	-0.666352	-96.3753	0.579915	-0.450067	-0.968763
24.1	-21.3338	0.656798	-0.687032	-89.2562	0.647875	-0.541626	-0.874843
24.12	-16.0889	0.645066	-0.630555	-76.6395	0.689394	-0.485348	-0.939894
24.14	-4.80132	0.703204	-0.653323	-70.5217	0.627627	-0.578421	-0.957079
24.16	1.22269	0.656904	-0.676683	-59.09	0.597512	-0.447797	-0.942532
24.18	4.64567	0.628825	-0.737193	-53.0427	0.649855	-0.485854	-0.951503
24.2	0.423795	0.702268	-0.713048	-47.3559	0.574031	-0.488277	-0.902616
24.22	-1.14326	0.703806	-0.670706	-41.1322	0.673659	-0.546786	-0.940616
24.24	-0.41646	0.687421	-0.701285	-35.5988	0.654156	-0.453671	-0.937287
24.26	0.515801	0.679586	-0.724938	-25.0257	0.63877	-0.448522	-0.97301
24.28	0.326669	0.704452	-0.735158	-20.1179	0.607796	-0.454063	-0.958253
24.3	-0.188026	0.660177	-0.690797	-8.31067	0.668167	-0.442947	-0.944482
24.32	0.299128	0.663567	-0.589793	1.97215	0.658869	-0.468452	-0.912609
24.34	0.273653	0.672391	-0.700404	2.9772	0.659489	-0.442591	-0.979912
24.36	0.161105	0.740909	-0.720627	-0.275041	0.61857	-0.518009	-0.910464
24.38	0.320385	0.681741	-0.69212	0.305181	0.646084	-0.430922	-0.95168
24.4	0.379637	0.638498	-0.712872	0.369057	0.647969	-0.506704	-0.900128
24.42	0.27193	0.631616	-0.711164	0.416782	0.642153	-0.524628	-0.936772
24.44	0.320533	0.711821	-0.747476	0.416657	0.652324	-0.495169	-0.884098
24.46	0.260583	0.650802	-0.656335	0.393635	0.62646	-0.599947	-0.977362
24.48	0.356901	0.694178	-0.7186	0.377736	0.62866	-0.544203	-0.975526
24.5	0.289325	0.668149	-0.65126	0.388554	0.650836	-0.583194	-0.917971
24.52	0.297847	0.665333	-0.674218	0.390628	0.651048	-0.55396	-0.881823
24.54	0.297638	0.665323	-0.690915	0.374362	0.658198	-0.460706	-0.940529
24.56	0.305434	0.677569	-0.725054	0.405084	0.649726	-0.572056	-0.893673
24.58	0.309582	0.651379	-0.660998	0.408069	0.669412	-0.488862	-0.881802
24.6	0.310924	0.650585	-0.678092	0.41034	0.631304	-0.567537	-0.923352
24.62	0.32214	0.699026	-0.680533	0.411987	0.641609	-0.541662	-0.878476
24.64	0.298686	0.704572	-0.739773	0.404164	0.632752	-0.535568	-0.946204
24.66	0.337778	0.677456	-0.728023	0.403855	0.661452	-0.526485	-0.960985
24.68	0.311351	0.707695	-0.6753	0.417665	0.719648	-0.447889	-0.895468
24.7	0.324654	0.745417	-0.701321	0.428567	0.620278	-0.52906	-0.880368
24.72	0.318053	0.694833	-0.649485	0.387668	0.629479	-0.605081	-0.89454
24.74	0.339308	0.674778	-0.682205	0.392405	0.627659	-0.506209	-0.937978
24.76	0.321813	0.724124	-0.68603	0.39597	0.610373	-0.654731	-0.945008
24.78	0.311933	0.703074	-0.673537	0.393863	0.716685	-0.530718	-0.882359
24.8	0.305833	0.673931	-0.697176	0.392902	0.602132	-0.584114	-0.858958
24.82	0.280901	0.721236	-0.64302	0.402121	0.638235	-0.479102	-0.941404
24.84	0.305026	0.675583	-0.709352	0.397974	0.688875	-0.508623	-0.852368
24.86	0.28862	0.689138	-0.713887	0.381901	0.615915	-0.503877	-0.895553
24.88	0.317161	0.676078	-0.75433	0.39957	0.607926	-0.501754	-0.865393
24.9	0.310219	0.736568	-0.731373	0.387188	0.66291	-0.473444	-0.935978
24.92	0.319256	0.688139	-0.707001	0.436151	0.576119	-0.509237	-0.91233
24.94	0.323174	0.651568	-0.663449	0.366838	0.636763	-0.567989	-0.856157
24.96	0.32556	0.694048	-0.714357	0.397912	0.599789	-0.612585	-0.916277
24.98	0.302068	0.698123	-0.706737	0.414094	0.658836	-0.503702	-0.837018
25	0.358718	0.637292	-0.670438	0.394184	0.634637	-0.565029	-0.860917
25.02	0.317021	0.698563	-0.681455	0.404323	0.642718	-0.596262	-0.894539
25.04	0.311755	0.646344	-0.705406	0.390939	0.631091	-0.484053	-0.953675
25.06	0.304659	0.733698	-0.742488	0.427227	0.612989	-0.530443	-0.947589
25.08	0.325005	0.692405	-0.735128	0.401505	0.676677	-0.491066	-0.874411
25.1	0.301994	0.688345	-0.704683	0.362469	0.630223	-0.628444	-0.932315
25.12	0.290559	0.694913	-0.730371	0.394478	0.614213	-0.571609	-0.826154
25.14	0.313714	0.71579	-0.699857	0.393735	0.64947	-0.542953	-0.913084
25.16	0.332211	0.664695	-0.721841	0.384158	0.659819	-0.493663	-0.841382
25.18	0.279348	0.671513	-0.74786	0.364375	0.658411	-0.509845	-0.847923
25.2	0.340993	0.701997	-0.745333	0.395679	0.652208	-0.552779	-0.862723
25.22	0.313129	0.651384	-0.703343	0.377092	0.686768	-0.515338	-0.872858
25.24	0.312396	0.668922	-0.740311	0.377629	0.578296	-0.473679	-0.874079
25.26	0.296822	0.647073	-0.663629	0.384776	0.674076	-0.480771	-0.789815
25.28	0.311905	0.661371	-0.715729	0.405632	0.668851	-0.593212	-0.864505
25.3	0.291756	0.692343	-0.638797	0.400153	0.657788	-0.610134	-0.736322
25.32	0.319687	0.724384	-0.728606	0.385373	0.6678	-0.49826	-0.808534
25.34	0.331012	0.656915	-0.712813	0.410985	0.634493	-0.438635	-0.860756
25.36	0.296012	0.713651	-0.726854	0.39344	0.641917	-0.510357	-0.886066
25.38	0.301822	0.688842	-0.733088	0.428395	0.645435	-0.470257	-0.85903
25.4	0.327349	0.690343	-0.734266	0.392417	0.604316	-0.540745	-0.895264
25.42	0.31321	0.704359	-0.605325	0.379818	0.64975	-0.566224	-0.834106
25.44	0.341769	0.682166	-0.673041	0.404714	0.664424	-0.633275	-0.846471
25.46	0.28087	0.687448	-0.732498	0.372653	0.681434	-0.57599	-0.843563
25.48	0.33355	0.691839	-0.702776	0.406564	0.646557	-0.554362	-0.880971
25.5	0.292896	0.695301	-0.730909	0.382199	0.714696	-0.573469	-0.955633
25.52	0.359024	0.720685	-0.670694	0.419058	0.612893	-0.476712	-0.877576
25.54	0.330731	0.716365	-0.675746	0.399182	0.619853	-0.523348	-0.830685
25.56	0.337616	0.681865	-0.689552	0.36293	0.614263	-0.585507	-0.84012
25.58	0.292054	0.649601	-0.65236	0.388466	0.635392	-0.528697	-0.854367
25.6	0.337472	0.671154	-0.685601	0.434275	0.682871	-0.527908	-0.932244
25.62	0.295083	0.71876	-0.700069	0.384648	0.611141	-0.600799	-0.832004
25.64	0.286225	0.678827	-0.717134	0.395478	0.622119	-0.533052	-0.881808
25.66	0.302835	0.688895	-0.723634	0.395025	0.657868	-0.557459	-0.826741
25.68	0.292099	0.694848	-0.768512	0.416297	0.654307	-0.479819	-0.927317
25.7	0.282933	0.690244	-0.727373	0.40201	0.623789	-0.445136	-0.793169
25.72	0.326291	0.676548	-0.752952	0.37288	0.634667	-0.559014	-0.859264
25.74	0.318915	0.725051	-0.716778	0.397618	0.685389	-0.626935	-0.844664
25.76	0.299715	0.68223	-0.693983	0.365455	0.617384	-0.490807	-0.862565
25.78	0.351202	0.703864	-0.658863	0.37953	0.659155	3.38792	-0.842676
25.8	0.316075	0.746652	-0.678017	0.402428	0.630209	10.7073	-0.841971
25.82	0.332027	0.654555	-0.718533	0.37842	0.683554	17.4484	-0.86424
25.84	0.325513	0.754668	-0.665839	0.383132	0.666224	22.4219	-0.81604
25.86	0.358997	0.678672	-0.606779	0.368836	0.628341	26.4474	-0.82522
25.88	0.329807	0.712562	-0.724752	0.377627	0.695887	28.4797	-0.88876
25.9	0.328547	0.669284	-0.74015	0.385401	0.644681	33.2042	-0.833561
25.92	0.372733	0.695557	-0.769313	0.423649	0.637788	46.1292	-0.797295
25.94	0.348602	0.673934	-0.73626	0.417355	0.652781	51.0196	-0.794563
25.96	0.326596	0.681506	-0.753894	0.394621	0.680749	58.5784	-0.92637
25.98	0.30635	0.743361	-0.72003	0.379722	0.660185	70.8796	-0.873359
26	0.29748	0.727757	-0.664818	0.41364	0.660008	82.8822	-0.821302
26.02	0.313563	0.665156	-0.644506	0.396947	0.717403	87.6842	1.59373
26.04	0.286504	0.691446	-0.706313	0.395792	0.64336	92.2984	13.8944
26.06	0.323046	0.665063	-0.671281	0.377396	0.655093	104.613	18.3171
26.08	0.282061	0.680219	-0.719998	0.398591	0.639515	111.259	20.8236
26.1	0.321594	0.715833	-0.655621	0.413916	0.684383	123.442	22.2694
26.12	0.316102	0.66981	-0.66507	0.387151	0.610066	129.248	25.0916
26.14	0.304569	0.724924	-0.637576	0.380262	0.692102	135.062	36.2072
26.16	0.32842	0.710104	-0.754883	0.365368	0.71549	141.101	41.3048
26.18	0.332184	0.731258	-0.706929	0.420083	0.630511	154.933	49.0455
26.2	0.31799	0.727831	-0.696576	0.402628	0.68754	162.142	54.2092
26.22	0.300555	0.688121	-0.743633	0.397722	0.665183	175.887	59.6724
26.24	0.284806	0.689746	-0.715763	0.400962	0.621216	-177.164	65.3848
26.26	0.283326	0.671461	-0.676976	0.393659	0.57048	-163.27	70.5997
26.28	0.306807	0.678282	-0.655232	0.394052	0.67643	-155.916	80.6437
26.3	0.356942	0.70232	-0.684912	0.371615	0.593806	-140.553	86.3669
26.32	0.317896	0.715427	-0.738428	0.392793	0.641311	-133.475	98.0681
26.34	0.302229	0.689338	-0.716683	0.380859	0.605473	-126.157	103.645
26.36	0.354751	0.703249	-0.675858	0.408194	0.656847	-119.206	109.637
26.38	0.332098	0.666925	-0.686632	0.391464	0.630881	-111.968	122.809
26.4	0.311993	0.679521	-0.713055	0.39769	0.706444	-104.627	129.753
26.42	0.318139	0.636586	-0.757226	0.401001	1.39169	-97.6818	136.216
26.44	0.343128	1.79759	-0.673419	0.389941	7.31122	-90.5398	142.296
26.46	0.306278	19.2904	-0.737301	0.408747	15.1414	-76.9911	149.106
26.48	0.33449	34.8342	-0.712542	0.429661	27.0466	-70.0345	164.2
26.5	0.287417	38.6997	-0.642683	0.403159	30.1149	-58.0368	171.492
26.52	0.329229	46.4702	-0.683178	0.4405	33.6879	-52.29	-174.434
26.54	0.304869	54.8042	-0.750189	0.401661	38.3081	-40.7608	-166.974
26.56	0.305183	62.6644	-0.768531	0.38572	53.2996	-35.4275	-158.347
26.58	0.347636	69.1128	-0.71669	0.396232	59.0758	-30.2488	-150.291
26.6	0.374797	74.0876	-0.7116	0.393685	66.5634	-20.3304	-142.505
26.62	0.315364	81.6401	-0.718005	0.378581	70.8126	-14.4571	-128.38
26.64	0.327564	86.4659	0.925935	0.387354	83.6649	-9.43479	-121.208
26.66	0.314742	93.1852	7.17588	0.392821	89.9847	-0.725146	-106.214
26.68	0.308208	106.956	17.0192	0.411814	95.1782	0.753341	-99.0635
26.7	0.337961	117.041	25.7831	0.383862	105.73	-0.743213	-85.285
26.72	0.294948	122.078	32.3802	0.40409	111.816	-0.941767	-78.6411
26.74	0.294446	135.471	34.6606	0.408364	118.612	-0.633793	-71.9885
26.76	0.329835	141.825	36.9863	0.417502	124.864	-0.66478	-65.6925
26.78	0.306487	152.767	42.3863	0.369116	136.756	-0.590815	-59.9322
26.8	0.344141	159.338	59.4122	0.39786	149.619	-0.663626	-54.146
26.82	0.336813	165.524	66.1234	0.411668	156.626	-0.76166	-48.6815
26.84	0.286924	178.504	71.0553	0.384225	170.003	-0.744009	-36.9932
26.86	0.339954	-169.626	76.7986	0.410952	176.027	-0.590282	-32.1009
26.88	10.3534	-163.788	88.5507	0.401971	-169.734	-0.664455	-26.7866
26.9	21.8049	-150.355	96.3983	0.397948	-162.577	-0.745261	-17.226
26.92	34.3769	-144.245	102.963	0.40588	-155.296	-0.762239	-12.1253
26.94	38.9846	-137.636	112.429	0.362888	-148.616	-0.783438	-7.2827
26.96	53.3692	-131.653	117.107	0.559944	-141.116	-0.646697	-2.30782
26.98	62.2172	-124.873	130.942	4.6073	-126.273	-0.746822	-1.38958
27	73.7074	-104.556	142.655	21.6644	-118.996	-0.642348	-2.17289
27.02	77.5699	-91.5204	147.663	28.4234	-112.127	-0.70955	-1.22426
27.04	86.4898	-80.1821	154.407	32.0126	-105.051	-0.662548	-1.13142
27.06	98.9858	-73.9493	168.187	34.5522	-98.1043	-0.747619	-1.54298
27.08	105.516	-67.7212	174.798	45.9896	-83.9925	-0.773055	-1.36546
27.1	116.785	-55.327	-179.623	54.1535	-77.6124	-0.630021	-1.17116
27.12	122.141	-49.5541	-173.409	66.0518	-59.5722	-0.759615	-1.19284
27.14	127.426	-43.4851	-160.763	69.6038	-48.0857	-0.684671	-1.15234
27.16	139.902	-37.5775	-153.41	77.4391	-42.2526	-0.834693	-1.20024
27.18	146.073	-26.2553	-133.877	91.5649	-31.6053	-0.831542	-1.16648
27.2	152.595	-21.0123	-127.652	102.439	-26.3313	-0.765898	-1.20662
27.22	158.165	-9.30611	-120.924	107.122	-21.6961	-0.531261	-1.19998
27.24	164.061	-3.92789	-114.543	112.55	-10.5685	-0.684786	-1.12322
27.26	175.178	4.49572	-107.21	126.715	-5.54327	-0.784611	-1.13666
27.28	-178.218	2.76663	-100.006	132.601	-0.624311	-0.714351	-1.08807
27.3	-172.681	0.593815	-86.7209	138.225	1.77465	-0.616344	-1.08776
27.32	-166.585	0.89558	-81.0313	143.317	0.635985	-0.752082	-1.06961
27.34	-148.386	1.01221	-74.9635	150.098	0.661828	-0.63683	-1.10225
27.36	-136.129	1.0852	-68.7802	157.582	0.782352	-0.7214	-1.11828
27.38	-130.265	1.02055	-62.8675	170.608	0.709483	-0.757607	-1.08584
27.4	-116.968	1.03993	-56.547	176.093	0.733806	-0.686392	-1.05385
27.42	-110.494	0.995562	-45.0625	-177.177	0.736315	-0.689691	-1.14137
27.44	-103.984	1.0327	-39.2095	-169.971	0.725299	-0.757947	-1.02214
27.46	-92.4781	1.03461	-33.9279	-163.109	0.735723	-0.666727	-1.10951
27.48	-79.9505	1.00839	-27.7967	-149.963	0.751289	-0.725709	-1.07253
27.5	-73.5686	1.00709	-16.5266	-136.298	0.761178	-0.567358	-1.10511
27.52	-67.5974	1.02542	-10.64	-129.211	0.761336	-0.726816	-0.999798
27.54	-55.6636	1.02705	-5.4867	-115.053	0.756696	-0.753016	-1.02708
27.56	-49.7418	1.05327	0.673053	-108.103	0.756183	-0.640753	-1.03151
27.58	-43.246	1.04877	3.72179	-101.289	0.750868	-0.700225	-1.0591
27.6	-31.1786	1.01868	0.81147	-94.4499	0.73521	-0.701624	-1.0414
27.62	-25.1046	1.02533	-0.751869	-87.3406	0.726104	-0.703542	-1.05112
27.64	-14.2112	1.07564	0.676757	-80.8674	0.73671	-0.751489	-1.00165
27.66	-8.38214	1.00505	0.652169	-74.7311	0.758285	-0.669107	-1.05774
27.68	2.74123	1.04549	0.658724	-68.8133	0.749111	-0.731684	-1.00513
27.7	1.87458	1.01704	0.686371	-63.4948	0.734525	-0.693007	-1.08703
27.72	-0.810541	0.987325	0.65673	-57.3604	0.7723	-0.674389	-1.06368
27.74	-0.430003	1.04643	0.663491	-51.3758	0.75563	-0.744049	-1.03117
27.76	0.57416	1.05519	0.671066	-45.4634	0.733694	-0.681566	-1.01056
27.78	0.212082	1.05301	0.678487	-39.3703	0.750553	-0.670113	-0.951113
27.8	0.415297	1.03362	0.701327	-33.9118	0.727252	-0.900745	-0.989148
27.82	0.456021	0.998867	0.694173	-23.6863	0.727536	-0.770901	-0.976558
27.84	0.174728	1.0031	0.728747	-18.6104	0.719012	-0.668381	-0.986439
27.86	0.368481	1.04591	0.675866	-12.3433	0.726504	-0.801012	-1.00037
27.88	0.23428	1.00493	0.6805	-6.76774	0.73035	-0.631953	-1.04283
27.9	0.335426	1.04407	0.749204	2.88017	0.724042	-0.812221	-0.958834
27.92	0.262103	1.01245	0.749271	2.58735	0.734173	-0.820022	-0.966465
27.94	0.313353	1.05043	0.70948	-0.423786	0.743767	-0.712633	-1.01747
27.96	0.305105	1.02029	0.70258	0.35167	0.770715	-0.60434	-0.974769
27.98	0.320413	1.05844	0.664163	0.369104	0.735797	-1.01309	-0.962198
28	0.283772	0.99304	0.683203	0.312973	0.726776	-0.78685	-0.917622
28.02	0.330502	1.029	0.691094	0.361765	0.72949	-0.850403	-0.970565
28.04	0.323197	1.01496	0.644797	0.371873	0.75144	-0.60517	-0.957569
28.06	0.31757	1.01539	0.709744	0.3898	0.751164	-0.719169	-0.979067
28.08	0.265069	1.00835	0.652185	0.368221	0.746056	-0.608247	-1.03623
28.1	0.303736	1.05116	0.766108	0.363397	0.790487	-0.726821	-0.890489
28.12	0.262751	1.00268	0.723509	0.33202	0.723652	-0.775785	-0.965902
28.14	0.317601	1.02405	0.683639	0.366314	0.742715	-0.58334	-0.962859
28.16	0.32164	1.02603	0.699852	0.379001	0.749044	-0.664473	-0.971995
28.18	0.324973	1.06701	0.706786	0.376165	0.78109	-0.825739	-0.989438
28.2	0.296422	1.0264	0.6715	0.375472	0.757084	-0.669063	-0.96761
28.22	0.347603	1.01708	0.752018	0.386794	0.733174	-0.747445	-0.924411
28.24	0.314699	1.01629	0.722001	0.343424	0.748285	-0.721041	-0.895725
28.26	0.288808	1.04001	0.639961	0.40066	0.757803	-0.652693	-0.974939
28.28	0.34753	1.03356	0.773604	0.365799	0.752189	-0.748128	-1.03872
28.3	0.301843	1.02814	0.669235	0.381517	0.744531	-0.652952	-1.03864
28.32	0.318293	1.02723	0.697631	0.35503	0.739337	-0.753997	-0.919921
28.34	0.294167	1.04608	0.6729	0.345003	0.751866	-0.687351	-0.988979
28.36	0.30389	1.08512	0.720795	0.355778	0.734108	-0.732911	-1.01839
28.38	0.324269	1.03588	0.737653	0.351016	0.731975	-0.752579	-0.937717
28.4	0.299537	1.00796	0.717441	0.361555	0.748135	-0.779351	-0.919217
28.42	0.284793	1.07065	0.678742	0.40552	0.735741	-0.829942	-0.944278
28.44	0.300077	1.04884	0.681424	0.330644	0.729596	-0.79121	-1.00037
28.46	0.370998	0.995409	0.726746	0.351385	0.732508	-0.710388	-0.940111
28.48	0.319586	1.04376	0.685837	0.385579	0.769334	-0.662857	-0.912903
28.5	0.300889	1.02903	0.679892	0.370947	0.722619	-0.84736	-0.906365
28.52	0.341176	1.04037	0.695829	0.37866	0.743252	-0.698488	-0.896539
28.54	0.34896	1.04155	0.726308	0.37851	0.722267	-0.816977	-0.939879
28.56	0.332183	1.05058	0.69042	0.397373	0.729884	-0.780518	-0.935814
28.58	0.359733	1.01856	0.672995	0.417057	0.775749	-0.66774	-0.947993
28.6	0.287885	1.05061	0.697818	0.364382	0.737394	-0.889996	-0.981567
28.62	0.308563	1.07298	0.754119	0.358062	0.7412	-0.758593	-0.850152
28.64	0.314636	1.05422	0.641512	0.422708	0.730227	-0.749452	-0.890277
28.66	0.298393	1.01608	0.649909	0.381272	0.77099	-0.670291	-0.877547
28.68	0.292464	1.02476	0.757247	0.370105	0.761307	-0.728692	-0.914103
28.7	0.35319	0.991073	0.725029	0.37062	0.722576	-0.697292	-0.887608
28.72	0.339785	1.01733	0.753289	0.393631	0.75299	-0.765923	-0.914275
28.74	0.288689	1.00515	0.66514	0.398016	0.775504	-0.540893	-0.919026
28.76	0.304168	0.991811	0.67318	0.367989	0.730731	-0.710332	-0.922536
28.78	0.340991	1.04243	0.64812	0.363099	0.734965	-0.753707	-0.897539
28.8	0.377407	1.01417	0.718756	0.427059	0.762305	-0.782863	-0.875665
28.82	0.33226	1.046	0.714784	0.3829	0.747006	-0.704897	-0.956521
28.84	0.289033	1.05441	0.74595	0.351102	0.730605	-0.750927	-0.889436
28.86	0.335219	1.04531	0.723625	0.347101	0.719107	-0.747116	-0.964837
28.88	0.348476	1.08353	0.696255	0.357144	0.76443	-0.87517	-0.931216
28.9	0.306432	1.05951	0.714494	0.368561	0.751497	-0.799881	-0.900287
28.92	0.324167	1.0361	0.709261	0.373963	0.749711	-0.760387	-0.986148
28.94	0.324411	1.01125	0.694864	0.365886	0.740848	-0.683941	-0.881566
28.96	0.301136	1.00333	0.787411	0.399309	0.757875	-0.721542	-0.847292
28.98	0.307421	1.05553	0.752997	0.363593	0.744032	-0.761993	-0.867735

## Sheet: Figure 2d
Bending angle: 0°				Bending angle: 90°				Bending angle: 180°
Raw data		Resampled data		Raw data		Resampled data		Raw data		Resampled data
Angle (deg)	Torgue (N·mm)	Angle (deg)	Torgue (N·mm)	Angle (deg)	Torgue (N·mm)	Angle (deg)	Torgue (N·mm)	Angle (deg)	Torgue (N·mm)	Angle (deg)	Torgue (N·mm)
-75.5451	-0.0446423	-75	-0.0428123	-92.9545	-0.0488242	-90	-0.0467972	-106.358	-0.0475954	-100	-0.0456948
-75.5777	-0.0443892	-74.9	-0.0427828	-93.103	-0.0480561	-89.9	-0.046798	-105.864	-0.0473425	-99.9	-0.0456664
-75.6536	-0.0446628	-74.8	-0.0425349	-93.1856	-0.0485674	-89.8	-0.0467988	-104.719	-0.0473339	-99.8	-0.0456379
-75.6549	-0.0446472	-74.7	-0.0422986	-93.1218	-0.0491155	-89.7	-0.0467997	-104.17	-0.0470839	-99.7	-0.0456095
-75.6755	-0.0449241	-74.6	-0.0421774	-93.004	-0.0486036	-89.6	-0.0468005	-103.604	-0.0468432	-99.6	-0.0455811
-75.8292	-0.0451655	-74.5	-0.0420561	-92.6065	-0.0486036	-89.5	-0.0468013	-102.969	-0.04659	-99.5	-0.0455526
-75.9802	-0.0449124	-74.4	-0.0419325	-92.3408	-0.0493597	-89.4	-0.0468021	-102.192	-0.0463523	-99.4	-0.0455242
-76.0546	-0.0452018	-74.3	-0.0418119	-92.2748	-0.0491068	-89.3	-0.0468029	-101.372	-0.046073	-99.3	-0.0454957
-76.0585	-0.0446543	-74.2	-0.0419538	-92.1955	-0.0488692	-89.2	-0.0468037	-100.494	-0.0458354	-99.2	-0.0454673
-76.0384	-0.0446544	-74.1	-0.0420958	-91.5995	-0.0475691	-89.1	-0.0468045	-98.7277	-0.045333	-99.1	-0.0454389
-76.0408	-0.0441069	-74	-0.0422377	-90.8437	-0.0475606	-89	-0.0467793	-97.774	-0.0450593	-99	-0.0454104
-76.1014	-0.0443445	-73.9	-0.042233	-90.3718	-0.0472869	-88.9	-0.0467328	-96.8189	-0.0445718	-98.9	-0.045382
-76.1842	-0.0443445	-73.8	-0.0420452	-90.1125	-0.0467963	-88.8	-0.0466864	-94.8442	-0.0440486	-98.8	-0.0453536
-76.1679	-0.045693	-73.7	-0.0418575	-89.0552	-0.0468049	-88.7	-0.0466399	-93.8167	-0.04379	-98.7	-0.0453251
-76.1541	-0.0451847	-73.6	-0.0417541	-87.9025	-0.0462695	-88.6	-0.0465935	-92.6155	-0.0430255	-98.6	-0.0452964
-76.1361	-0.0451847	-73.5	-0.0416837	-85.3689	-0.0459956	-88.5	-0.046547	-91.4814	-0.042788	-98.5	-0.0452677
-76.1401	-0.0441068	-73.4	-0.0416133	-82.0375	-0.0465914	-88.4	-0.0465006	-88.9913	-0.0420236	-98.4	-0.045239
-76.1698	-0.0441154	-73.3	-0.0415462	-78.9545	-0.0453157	-88.3	-0.0464541	-87.8129	-0.0414881	-98.3	-0.0452103
-76.1781	-0.0443499	-73.2	-0.0415031	-77.8192	-0.0432962	-88.2	-0.0464077	-86.7043	-0.0407182	-98.2	-0.0451816
-76.1645	-0.0446338	-73.1	-0.0414599	-76.3434	-0.0412405	-88.1	-0.0463612	-84.2342	-0.0402159	-98.1	-0.0451529
-76.1425	-0.0443774	-73	-0.0414167	-75.4729	-0.0402023	-88	-0.0463148	-82.8582	-0.0397076	-98	-0.0451242
-76.0608	-0.0443774	-72.9	-0.0413736	-74.056	-0.0394379	-87.9	-0.0462692	-81.3954	-0.0389431	-97.9	-0.0450955
-75.9499	-0.0438505	-72.8	-0.0413304	-72.2054	-0.0386734	-87.8	-0.0462584	-79.954	-0.0384076	-97.8	-0.0450668
-75.7022	-0.043613	-72.7	-0.0412961	-69.416	-0.0376353	-87.7	-0.0462476	-78.6224	-0.0379169	-97.7	-0.0450215
-75.4226	-0.0436098	-72.6	-0.0412673	-69.0044	-0.0360978	-87.6	-0.0462368	-77.342	-0.0371525	-97.6	-0.0449705
-75.1955	-0.042812	-72.5	-0.0412384	-68.649	-0.0347858	-87.5	-0.046226	-75.9676	-0.0363794	-97.5	-0.0449194
-74.912	-0.0428125	-72.4	-0.0412096	-66.3865	-0.0337562	-87.4	-0.0462152	-73.1455	-0.0353688	-97.4	-0.0448684
-74.7091	-0.0423097	-72.3	-0.0411807	-64.1309	-0.0332655	-87.3	-0.0462044	-71.9637	-0.0343336	-97.3	-0.0448174
-74.4903	-0.0420443	-72.2	-0.0411518	-62.5695	-0.0327542	-87.2	-0.0461936	-70.7484	-0.0335606	-97.2	-0.0447663
-74.3012	-0.0418101	-72.1	-0.041123	-61.975	-0.0315078	-87.1	-0.0461827	-69.3938	-0.03255	-97.1	-0.0447153
-73.9445	-0.0423165	-72	-0.0410941	-61.6656	-0.0304609	-87	-0.0461719	-66.7544	-0.0315149	-97	-0.0446642
-73.672	-0.0418048	-71.9	-0.0410653	-61.3212	-0.0292175	-86.9	-0.0461611	-65.0732	-0.0304857	-96.9	-0.0446132
-73.3124	-0.0415516	-71.8	-0.0410364	-60.9865	-0.0286906	-86.8	-0.0461503	-63.1426	-0.0297244	-96.8	-0.0445668
-72.7623	-0.0413141	-71.7	-0.0410076	-60.4855	-0.0286907	-86.7	-0.0461395	-60.9487	-0.0292254	-96.7	-0.0445403
-71.0617	-0.0408234	-71.6	-0.0409787	-59.9026	-0.0282001	-86.6	-0.0461287	-56.652	-0.0284523	-96.6	-0.0445138
-70.0538	-0.0400677	-71.5	-0.0409499	-59.4663	-0.0282001	-86.5	-0.0461179	-54.5427	-0.0271764	-96.5	-0.0444873
-68.7799	-0.0393033	-71.4	-0.040921	-56.733	-0.0282001	-86.4	-0.0461071	-52.543	-0.025627	-96.4	-0.0444608
-64.8822	-0.0398149	-71.3	-0.0408922	-53.2663	-0.0274357	-86.3	-0.0460963	-50.7457	-0.0241224	-96.3	-0.0444343
-63.1019	-0.0367366	-71.2	-0.0408633	-52.2937	-0.0261993	-86.2	-0.0460854	-49.0891	-0.0225935	-96.2	-0.0444078
-61.643	-0.0352227	-71.1	-0.0408344	-51.1448	-0.0248996	-86.1	-0.0460746	-47.6135	-0.0212935	-96.1	-0.0443813
-60.2186	-0.0336939	-71	-0.0407771	-50.1619	-0.0236446	-86	-0.0460638	-46.2947	-0.0200298	-96	-0.0443548
-58.9056	-0.0321738	-70.9	-0.0407021	-47.8728	-0.0228803	-85.9	-0.046053	-43.8147	-0.0190191	-95.9	-0.0443283
-57.7906	-0.0319573	-70.8	-0.0406272	-46.2356	-0.0218423	-85.8	-0.0460422	-42.6297	-0.0177192	-95.8	-0.0443018
-56.6397	-0.0311843	-70.7	-0.0405522	-44.4845	-0.0213518	-85.7	-0.0460314	-41.4736	-0.0169617	-95.7	-0.0442753
-54.2037	-0.03017	-70.6	-0.0404772	-42.9218	-0.020582	-85.6	-0.0460206	-39.3804	-0.0167118	-95.6	-0.0442489
-53.0293	-0.0288943	-70.5	-0.0404022	-40.5315	-0.0190532	-85.5	-0.0460098	-38.3188	-0.0157066	-95.5	-0.0442224
-51.8119	-0.0278493	-70.4	-0.0403273	-39.3397	-0.0180267	-85.4	-0.045999	-37.3459	-0.0151713	-95.4	-0.0441959
-50.4674	-0.0268473	-70.3	-0.0402523	-37.6931	-0.0169801	-85.3	-0.0460079	-36.3123	-0.0146598	-95.3	-0.0441694
-47.22	-0.0260828	-70.2	-0.0401773	-35.5543	-0.0164924	-85.2	-0.0460258	-34.2604	-0.0138985	-95.2	-0.0441429
-45.2637	-0.0250446	-70.1	-0.0401024	-31.4502	-0.0157433	-85.1	-0.0460437	-33.24	-0.0131255	-95.1	-0.0441164
-43.1687	-0.0232627	-70	-0.0400354	-30.3506	-0.0142145	-85	-0.0460616	-31.9499	-0.0128725	-95	-0.0440899
-39.0749	-0.0217131	-69.9	-0.0399754	-29.622	-0.0134777	-84.9	-0.0460795	-30.7584	-0.0121081	-94.9	-0.0440634
-36.886	-0.0199136	-69.8	-0.0399154	-28.8327	-0.0122227	-84.8	-0.0460974	-28.1733	-0.0118704	-94.8	-0.0440375
-34.3604	-0.0199136	-69.7	-0.0398554	-27.94	-0.0114134	-84.7	-0.0461152	-26.679	-0.0113798	-94.7	-0.0440123
-31.8403	-0.0158147	-69.6	-0.0397954	-26.8434	-0.010649	-84.6	-0.0461331	-25.7773	-0.0108443	-94.6	-0.0439871
-27.7163	-0.0135214	-69.5	-0.0397354	-24.8488	-0.0101462	-84.5	-0.046151	-25.0295	-0.0100798	-94.5	-0.043962
-25.9914	-0.0117275	-69.4	-0.0396754	-23.9979	-0.00910252	-84.4	-0.0461689	-23.4488	-0.00931218	-94.4	-0.0439368
-24.4665	-0.0102104	-69.3	-0.0396154	-22.9199	-0.00806424	-84.3	-0.0461868	-22.2253	-0.00902981	-94.3	-0.0439116
-23.0705	-0.00891905	-69.2	-0.0395554	-21.4521	-0.00729985	-84.2	-0.0462047	-21.2816	-0.0085423	-94.2	-0.0438865
-21.7877	-0.00792011	-69.1	-0.0394954	-17.8788	-0.00653856	-84.1	-0.0462225	-21.052	-0.00779331	-94.1	-0.0438613
-20.6439	-0.00716432	-69	-0.0394354	-16.4589	-0.00577416	-84	-0.0462404	-20.9563	-0.00702579	-94	-0.0438361
-19.5035	-0.00614372	-68.9	-0.0393754	-15.3013	-0.00449844	-83.9	-0.0462583	-20.9132	-0.00674653	-93.9	-0.043811
-17.0648	-0.00562701	-68.8	-0.0393154	-13.3858	-0.00348096	-83.8	-0.0462762	-20.8186	-0.00622518	-93.8	-0.0437794
-16.0162	-0.00485949	-68.7	-0.0393138	-12.429	-0.00221697	-83.7	-0.0462941	-20.7263	-0.00599074	-93.7	-0.0437157
-15.0597	-0.00436025	-68.6	-0.0393269	-11.465	-0.00196389	-83.6	-0.046312	-20.6552	-0.005464	-93.6	-0.0436521
-14.1856	-0.00359585	-68.5	-0.03934	-10.8058	-0.00119949	-83.5	-0.0463298	-20.5706	-0.005464	-93.5	-0.0435884
-12.4161	-0.00310834	-68.4	-0.0393532	-10.3954	-0.00119949	-83.4	-0.0463477	-20.5285	-0.00597543	-93.4	-0.0435248
-11.6346	-0.0025815	-68.3	-0.0393663	-10.0282	-0.000434986	-83.3	-0.0463656	-20.2779	-0.0062198	-93.3	-0.0434611
-10.9563	-0.00207028	-68.2	-0.0393794	-9.72357	-0.000200651	-83.2	-0.0463835	-20.1345	-0.00650217	-93.2	-0.0433975
-10.3634	-0.00153493	-68.1	-0.0393925	-9.57169	5.55424e-05	-83.1	-0.0464014	-20.0404	-0.00649044	-93.1	-0.0433338
-9.44895	-0.00129748	-68	-0.0394057	-9.48367	0.000293102	-83	-0.0464193	-19.9798	-0.00649895	-93	-0.0432702
-8.86802	-0.00129748	-67.9	-0.0394188	-9.34087	0.000290088	-82.9	-0.0464372	-19.9359	-0.00649895	-92.9	-0.0432066
-8.39547	-0.00185107	-67.8	-0.0394319	-9.23885	0.000292997	-82.8	-0.046455	-19.8366	-0.00649346	-92.8	-0.0431429
-7.93732	-0.00156869	-67.7	-0.039445	-9.15611	0.000546071	-82.7	-0.0464729	-19.7544	-0.00649346	-92.7	-0.0430793
-7.53527	-0.00133113	-67.6	-0.0394582	-9.0624	0.000292787	-82.6	-0.0464908	-19.7157	-0.00650206	-92.6	-0.0430222
-7.1131	-0.00132252	-67.5	-0.0394713	-9.00161	0.000542637	-82.5	-0.0465087	-19.6613	-0.00626451	-92.5	-0.0430013
-6.5218	-0.00106955	-67.4	-0.0394844	-8.8927	0.000298066	-82.4	-0.0465266	-19.5557	-0.00649346	-92.4	-0.0429804
-6.18554	-0.000798907	-67.3	-0.0394975	-8.87247	0.000571832	-82.3	-0.0465445	-19.5057	-0.00600282	-92.3	-0.0429594
-5.72836	-0.000545833	-67.2	-0.0395107	-8.82806	0.000571832	-82.2	-0.0465623	-19.4419	-0.00572916	-92.2	-0.0429385
-5.26964	-0.000299665	-67.1	-0.0395238	-8.77485	0.000334168	-82.1	-0.0465802	-19.4023	-0.00572916	-92.1	-0.0429175
-4.66596	-2.57941e-05	-67	-0.0395369	-8.56085	0.000325559	-82	-0.0465759	-19.2965	-0.00572916	-92	-0.0428966
-4.48878	-0.000268843	-66.9	-0.03955	-8.51503	-0.00151357	-81.9	-0.0465345	-19.244	-0.00572927	-91.9	-0.0428757
-4.38876	0.000242588	-66.8	-0.0395632	-8.48011	-0.000986729	-81.8	-0.0464931	-19.1954	-0.00572916	-91.8	-0.0428547
-4.24822	0.000242693	-66.7	-0.0395763	-8.46261	-0.00126039	-81.7	-0.0464517	-19.1789	-0.00596984	-91.7	-0.0428338
-4.0499	0.000769533	-66.6	-0.0395894	-8.44148	-0.000986624	-81.6	-0.0464104	-19.073	-0.00596984	-91.6	-0.0428128
-3.64926	0.00131707	-66.5	-0.0396026	-8.41587	-0.000986624	-81.5	-0.046369	-19.0606	-0.00600293	-91.5	-0.0427919
-3.53627	0.00131707	-66.4	-0.0396157	-8.40981	-0.000986519	-81.4	-0.0463276	-19.0551	-0.00600293	-91.4	-0.042763
-3.50863	0.0018285	-66.3	-0.0396288	-8.39049	-0.000986414	-81.3	-0.0462862	-19.0166	-0.00624049	-91.3	-0.0427323
-3.45462	0.00185231	-66.2	-0.0396419	-8.39772	-0.000712543	-81.2	-0.0462448	-18.9807	-0.00596672	-91.2	-0.0427016
-3.34462	0.00210538	-66.1	-0.0396551	-8.36149	-0.000965617	-81.1	-0.0462035	-18.9029	-0.00572916	-91.1	-0.0426709
-3.14121	0.00209376	-66	-0.0396682	-8.36805	-0.000691851	-81	-0.0461621	-18.9296	-0.00572916	-91	-0.0426402
-3.12861	0.00209376	-65.9	-0.0396813	-8.23998	-0.00016501	-80.9	-0.0461207	-18.8797	-0.00598213	-90.9	-0.0426095
-3.07664	0.00209376	-65.8	-0.0396944	-8.23513	0.000108756	-80.8	-0.0460793	-18.8031	-0.00572045	-90.8	-0.0425788
-3.03173	0.00233833	-65.7	-0.0397076	-8.08135	0.000367112	-80.7	-0.046038	-18.7712	-0.00545529	-90.7	-0.0425481
-2.96565	0.00233833	-65.6	-0.0397207	-8.06864	9.64646e-05	-80.6	-0.0459966	-18.7098	-0.0054554	-90.6	-0.0425174
-2.95249	0.00233844	-65.5	-0.0397338	-8.00528	0.000361622	-80.5	-0.0459552	-18.6881	-0.005464	-90.5	-0.0424867
-2.93131	0.00230212	-65.4	-0.0397469	-7.9907	0.00035	-80.4	-0.0459138	-18.6675	-0.00518173	-90.4	-0.042456
-2.95523	0.00230223	-65.3	-0.0397601	-7.97229	7.62341e-05	-80.3	-0.0458724	-18.6267	-0.00519034	-90.3	-0.0424253
-2.88984	0.00177216	-65.2	-0.0397732	-7.91961	0.0003207	-80.2	-0.0458311	-18.5721	-0.00596683	-90.2	-0.0423946
-2.84586	0.00176904	-65.1	-0.0397863	-7.9104	0.0003207	-80.1	-0.0457897	-18.5517	-0.00596683	-90.1	-0.0423639
-2.86589	0.00176894	-65	-0.0397994	-7.84812	0.000320805	-80	-0.0457483	-18.5325	-0.00596672	-90	-0.0423332
-2.78662	0.00176883	-64.9	-0.0398126	-7.77093	4.6934e-05	-79.9	-0.0457069	-18.5109	-0.00600282	-89.9	-0.0423025
-2.79876	0.00177185	-64.8	-0.0396727	-7.7685	0.000293102	-79.8	-0.0456655	-18.4878	-0.00624049	-89.8	-0.0422718
-2.86185	0.00227995	-64.7	-0.0394998	-7.72002	0.000293102	-79.7	-0.0456242	-18.4809	-0.00624049	-89.7	-0.0422411
-2.79325	0.00204229	-64.6	-0.0393269	-7.59322	5.55424e-05	-79.6	-0.0455828	-18.4425	-0.00624049	-89.6	-0.0422104
-2.76147	0.00150648	-64.5	-0.039154	-4.94643	0.000292997	-79.5	-0.0455414	-18.438	-0.00624049	-89.5	-0.0421797
-2.70924	0.00122099	-64.4	-0.0389811	-4.89174	0.000292892	-79.4	-0.0455	-18.4286	-0.00599981	-89.4	-0.0421491
-2.73831	0.000721389	-64.3	-0.0388082	-4.88857	0.00105719	-79.3	-0.0454586	-18.414	-0.00600282	-89.3	-0.0421184
-2.74474	0.000721389	-64.2	-0.0386353	-4.91014	0.00181836	-79.2	-0.0454173	-18.3975	-0.00572916	-89.2	-0.0420877
-2.99348	0.000447623	-64.1	-0.0384624	-4.84615	0.00181826	-79.1	-0.0453759	-18.3355	-0.00600293	-89.1	-0.042057
-3.15997	0.000215553	-64	-0.0382895	-4.98082	0.00210053	-79	-0.0453345	-18.3273	-0.00573777	-89	-0.0420263
-3.3919	-4.61296e-05	-63.9	-0.0381165	-3.5499	0.00210053	-78.9	-0.0452187	-18.3278	-0.00572916	-88.9	-0.0419821
-3.5426	-3.74163e-05	-63.8	-0.0379436	-2.63838	0.00210053	-78.8	-0.0450408	-18.2603	-0.00572927	-88.8	-0.0419367
-3.64122	-4.28007e-05	-63.7	-0.0377707	-2.46439	0.00210053	-78.7	-0.0448629	-18.2471	-0.00572927	-88.7	-0.0418912
-3.5486	-4.28007e-05	-63.6	-0.0375978	2.40436	0.00180607	-78.6	-0.044685	-18.2284	-0.00572916	-88.6	-0.0418458
-3.45662	-6.48899e-06	-63.5	-0.0374249	2.55593	0.00257047	-78.5	-0.0445072	-18.197	-0.00572916	-88.5	-0.0418003
-3.57919	0.000267277	-63.4	-0.037252	2.79639	0.00230531	-78.4	-0.0443293	-18.167	-0.00573777	-88.4	-0.0417549
-3.51627	0.000541043	-63.3	-0.0370791	3.23126	0.00230542	-78.3	-0.0441514	-18.1183	-0.00573777	-88.3	-0.0417094
-3.46462	0.000541148	-63.2	-0.0369062	3.94412	0.00306982	-78.2	-0.0439735	-18.1134	-0.00573777	-88.2	-0.041664
-3.54555	0.000814914	-63.1	-0.0367346	4.47698	0.00359666	-78.1	-0.0437956	-18.107	-0.00600293	-88.1	-0.0416186
-3.52251	0.000814914	-63	-0.0366308	4.54369	0.00436116	-78	-0.0436178	-18.0819	-0.00573777	-88	-0.0415731
-3.44585	0.00104387	-62.9	-0.0365271	4.5491	0.00463493	-77.9	-0.0434399	-18.0484	-0.00572906	-87.9	-0.0415277
-3.47125	0.000806411	-62.8	-0.0364233	4.61979	0.00490869	-77.8	-0.0432694	-18.0113	-0.00596662	-87.8	-0.0414792
-3.48895	0.00104397	-62.7	-0.0363195	4.78204	0.00541152	-77.7	-0.0431301	-17.9028	-0.00572906	-87.7	-0.0414097
-3.47764	0.00130016	-62.6	-0.0362158	4.75792	0.00542339	-77.6	-0.0429908	-17.8789	-0.00569285	-87.6	-0.0413402
-3.37596	0.00103536	-62.5	-0.036112	4.71729	0.00571469	-77.5	-0.0428515	-17.8556	-0.0054554	-87.5	-0.0412708
-3.41724	0.00103536	-62.4	-0.0360082	4.81918	0.00596227	-77.4	-0.0427122	-17.7888	-0.00492856	-87.4	-0.0412013
-3.41114	0.00104397	-62.3	-0.0359045	5.04041	0.00567646	-77.3	-0.0425729	-17.7575	-0.00518163	-87.3	-0.0411319
-3.37049	0.00128153	-62.2	-0.0358007	5.78653	0.00595065	-77.2	-0.0424337	-17.7012	-0.00518173	-87.2	-0.0410624
-3.36915	0.00128153	-62.1	-0.0356969	6.41587	0.00567636	-77.1	-0.0422944	-17.6812	-0.00518163	-87.1	-0.040993
-3.37994	0.00128153	-62	-0.0355932	6.78204	0.00619994	-77	-0.0421551	-17.6694	-0.00519024	-87	-0.0409235
-3.36093	0.000770204	-61.9	-0.0354894	7.16748	0.00642899	-76.9	-0.0420158	-17.6534	-0.00570156	-86.9	-0.0408541
-3.34863	0.000770099	-61.8	-0.0353856	7.82489	0.00667832	-76.8	-0.0418765	-17.6129	-0.005464	-86.8	-0.0407846
-3.36987	0.000769994	-61.7	-0.0352818	8.55487	0.00667832	-76.7	-0.0417372	-17.6044	-0.00596672	-86.7	-0.0407173
-3.35272	0.00100745	-61.6	-0.0351766	11.0384	0.00692827	-76.6	-0.0415979	-17.5748	-0.00572594	-86.6	-0.040697
-3.33006	0.00101585	-61.5	-0.0350692	13.4716	0.00769267	-76.5	-0.0414586	-17.553	-0.00572906	-86.5	-0.0406766
-3.33969	0.00101585	-61.4	-0.0349619	14.7585	0.00794207	-76.4	-0.0413193	-17.5437	-0.00572906	-86.4	-0.0406563
-3.313	0.000778288	-61.3	-0.0348546	17.5399	0.00896276	-76.3	-0.0411887	-17.5249	-0.00572906	-86.3	-0.040636
-3.33785	0.000468315	-61.2	-0.0347472	17.5614	0.0102178	-76.2	-0.0410694	-17.4667	-0.00572906	-86.2	-0.0406156
-3.28208	0.000222147	-61.1	-0.0346399	17.6589	0.0122668	-76.1	-0.0409502	-17.4827	-0.0054554	-86.1	-0.0405953
-3.28259	-4.31157e-05	-61	-0.0345326	17.7841	0.0117553	-76	-0.0408309	-17.4669	-0.0054554	-86	-0.040575
-3.27294	-0.000280675	-60.9	-0.0344253	18.2834	0.0122428	-75.9	-0.0407117	-17.4541	-0.0054916	-85.9	-0.0405546
-3.25047	-0.000280675	-60.8	-0.0343179	18.4387	0.0122544	-75.8	-0.0405924	-17.415	-0.00573228	-85.8	-0.0405343
-3.24132	-0.000272067	-60.7	-0.0342106	18.4773	0.0124919	-75.7	-0.0404732	-17.4064	-0.00572916	-85.7	-0.040514
-2.48514	-0.000271962	-60.6	-0.0341033	18.5646	0.0124919	-75.6	-0.0403539	-17.3885	-0.00572916	-85.6	-0.0404936
-1.68772	0.000218777	-60.5	-0.033996	18.381	0.0124919	-75.5	-0.0402347	-17.3685	-0.00572927	-85.5	-0.0404733
1.90665	0.000983177	-60.4	-0.0338886	18.0236	0.0124919	-75.4	-0.040163	-17.3504	-0.00547619	-85.4	-0.040453
2.03571	0.00177149	-60.3	-0.0337813	17.7014	0.0127901	-75.3	-0.040109	-17.3244	-0.00549171	-85.3	-0.0404326
2.41319	0.00229521	-60.2	-0.0336724	17.4784	0.0127903	-75.2	-0.0400551	-17.3468	-0.00547609	-85.2	-0.0404123
2.62407	0.00284587	-60.1	-0.0335566	16.9669	0.0131002	-75.1	-0.0400011	-17.3229	-0.00547921	-85.1	-0.040392
2.86885	0.00361037	-60	-0.0334409	16.3076	0.0125734	-75	-0.0399472	-17.3235	-0.00547609	-85	-0.0403716
2.82209	0.00363106	-59.9	-0.0333251	16.0851	0.0125734	-74.9	-0.0398932	-17.5056	-0.00574089	-84.9	-0.0403513
3.21631	0.00361933	-59.8	-0.0332093	16.2083	0.0120621	-74.8	-0.0398393	-17.4951	-0.00572916	-84.8	-0.040331
3.53388	0.00361944	-59.7	-0.0330935	16.3808	0.011036	-74.7	-0.0397853	-17.4123	-0.0054554	-84.7	-0.0403106
4.01495	0.00387251	-59.6	-0.0329777	16.5153	0.0112923	-74.6	-0.0397314	-17.4195	-0.00547598	-84.6	-0.0402903
4.55527	0.00437534	-59.5	-0.032862	16.4283	0.0110478	-74.5	-0.0396774	-17.4557	-0.00572906	-84.5	-0.04027
5.04805	0.00462841	-59.4	-0.0327462	16.3773	0.0115384	-74.4	-0.0396235	-17.3827	-0.00520222	-84.4	-0.0402496
5.2732	0.00513984	-59.3	-0.0326304	16.4861	0.0118122	-74.3	-0.0395695	-17.3115	-0.00520222	-84.3	-0.0402293
5.23727	0.00539292	-59.2	-0.0325146	16.8795	0.0118091	-74.2	-0.0395156	-17.2987	-0.00520232	-84.2	-0.0402033
6.30374	0.00511915	-59.1	-0.0323988	17.5596	0.0118122	-74.1	-0.0394616	-17.3051	-0.00492866	-84.1	-0.0401663
8.19113	0.00563037	-59	-0.0322831	17.8106	0.011809	-74	-0.0394148	-17.2879	-0.00518173	-84	-0.0401294
9.6586	0.00663243	-58.9	-0.0321727	17.8936	0.0125765	-73.9	-0.0393735	-17.2725	-0.0046634	-83.9	-0.0400924
11.0189	0.00765841	-58.8	-0.0321533	17.8975	0.0125764	-73.8	-0.0393321	-17.2697	-0.00491647	-83.8	-0.0400555
11.8382	0.00765841	-58.7	-0.0321339	17.9061	0.013067	-73.7	-0.0392908	-17.2544	-0.00493706	-83.7	-0.0400186
13.2619	0.00892475	-58.6	-0.0321145	17.9123	0.0130584	-73.6	-0.0392495	-17.2593	-0.0054639	-83.6	-0.0399816
14.6971	0.010189	-58.5	-0.032095	17.9099	0.0128022	-73.5	-0.0392082	-17.2509	-0.0054639	-83.5	-0.0399447
15.3562	0.0109894	-58.4	-0.0320756	17.9095	0.0125732	-73.4	-0.0391669	-17.2206	-0.00572906	-83.4	-0.0399077
16.1791	0.0117623	-58.3	-0.0320562	18.148	0.0125647	-73.3	-0.0391256	-17.0853	-0.0059997	-83.3	-0.0398708
16.5476	0.0117652	-58.2	-0.0320368	18.3752	0.012294	-73.2	-0.0390843	-17.1028	-0.00547598	-83.2	-0.0398339
17.7091	0.0125296	-58.1	-0.0320174	19.464	0.0123027	-73.1	-0.039043	-17.0878	-0.00574985	-83.1	-0.0397969
18.3151	0.0114462	-58	-0.031998	20.1073	0.0122635	-73	-0.0390017	-16.8945	-0.00572604	-83	-0.03976
18.894	0.0117048	-57.9	-0.0319785	20.7836	0.012258	-72.9	-0.0389604	-15.9284	-0.00572916	-82.9	-0.039723
19.5119	0.0117048	-57.8	-0.0319591	21.4842	0.0125197	-72.8	-0.038919	-15.2942	-0.00572916	-82.8	-0.0396772
20.1793	0.0127344	-57.7	-0.0318964	22.9023	0.0127573	-72.7	-0.0388777	-15.3125	-0.00572916	-82.7	-0.0396249
20.6305	0.012743	-57.6	-0.0318293	23.7386	0.0135303	-72.6	-0.0388364	-15.2681	-0.00523853	-82.6	-0.0395726
21.0327	0.0135192	-57.5	-0.0317621	24.657	0.0140177	-72.5	-0.0387951	-15.2953	-0.00496476	-82.5	-0.0395204
21.9645	0.0135191	-57.4	-0.0316949	25.4714	0.0145321	-72.4	-0.0387538	-15.0865	-0.00496476	-82.4	-0.0394681
22.6896	0.0142836	-57.3	-0.0316278	26.6752	0.0147852	-72.3	-0.0387125	-14.8166	-0.00496476	-82.3	-0.0394159
23.5979	0.0148344	-57.2	-0.0315606	27.0573	0.0152759	-72.2	-0.0386714	-14.3952	-0.00496788	-82.2	-0.0393636
24.8995	0.0155902	-57.1	-0.0314935	27.137	0.0173973	-72.1	-0.0386342	-13.5272	-0.00523853	-82.1	-0.0393113
27.0299	0.0166167	-57	-0.0314263	26.9099	0.0176504	-72	-0.038597	-12.0467	-0.00523853	-82	-0.0392591
27.6706	0.0166167	-56.9	-0.0313591	26.7858	0.0181704	-71.9	-0.0385598	-11.6947	-0.00496476	-81.9	-0.0392068
28.2124	0.0173898	-56.8	-0.031292	26.799	0.0179242	-71.8	-0.0385225	-11.5072	-0.00471169	-81.8	-0.0391545
28.9252	0.0191812	-56.7	-0.0312248	26.8289	0.0179359	-71.7	-0.0384853	-11.7489	-0.00420338	-81.7	-0.0391023
30.3694	0.0194553	-56.6	-0.0311678	26.9786	0.0171599	-71.6	-0.0384481	-11.8007	-0.00394718	-81.6	-0.03905
31.162	0.0199459	-56.5	-0.0311262	27.3992	0.0174092	-71.5	-0.0384109	-11.7176	-0.00318278	-81.5	-0.0389977
31.9402	0.0207018	-56.4	-0.0310845	27.4927	0.0173854	-71.4	-0.0383737	-11.5966	-0.00318278	-81.4	-0.0389455
32.6408	0.0207018	-56.3	-0.0310429	28.0889	0.0173885	-71.3	-0.0383365	-11.5141	-0.00290902	-81.3	-0.0389076
33.3534	0.02174	-56.2	-0.0310012	28.7364	0.0176331	-71.2	-0.0382992	-11.5858	-0.00315348	-81.2	-0.0388705
34.2266	0.0225012	-56.1	-0.0309596	29.5454	0.0173831	-71.1	-0.038262	-11.5856	-0.00291603	-81.1	-0.0388333
35.2684	0.022992	-56	-0.030918	30.8647	0.0181475	-71	-0.0382248	-11.5679	-0.00267156	-81	-0.0387962
36.7022	0.022992	-55.9	-0.0308763	32.3831	0.0186674	-70.9	-0.0381876	-11.2484	-0.00292464	-80.9	-0.038759
37.2784	0.0234671	-55.8	-0.0308347	34.9466	0.0194318	-70.8	-0.0381504	-11.1363	-0.00263536	-80.8	-0.0387219
37.8039	0.0242529	-55.7	-0.030793	35.9118	0.0201962	-70.7	-0.0381132	-11.0952	-0.00288843	-80.7	-0.0386847
39.1768	0.0247435	-55.6	-0.0307514	37.4948	0.0211982	-70.6	-0.0380759	-11.0476	-0.00236148	-80.6	-0.0386476
39.9865	0.0249879	-55.5	-0.0307098	38.2614	0.0222364	-70.5	-0.0380387	-10.7537	-0.00237009	-80.5	-0.0386104
40.6314	0.0252308	-55.4	-0.0306681	38.9753	0.0230008	-70.4	-0.0380015	-10.1194	-0.00318278	-80.4	-0.0385733
41.1893	0.0259865	-55.3	-0.0306265	39.5138	0.0234914	-70.3	-0.0379643	-9.51607	-0.00343274	-80.3	-0.0385361
42.3161	0.0262687	-55.2	-0.0305848	40.051	0.0237652	-70.2	-0.0379271	-9.12483	-0.00343274	-80.2	-0.038499
43.0537	0.0267506	-55.1	-0.0305432	40.5735	0.0245296	-70.1	-0.0378898	-8.82427	-0.00319518	-80.1	-0.0384618
43.7681	0.0270243	-55	-0.0305016	41.2331	0.0247826	-70	-0.0378526	-8.06597	-0.0029421	-80	-0.0384247
45.0868	0.0275512	-54.9	-0.0304599	42.7961	0.0247826	-69.9	-0.0378154	-5.02091	-0.00242766	-79.9	-0.0383877
45.7947	0.0285979	-54.8	-0.0304183	43.6237	0.0252734	-69.8	-0.0377782	-4.09885	-0.00217459	-79.8	-0.0383508
46.3497	0.028062	-54.7	-0.0303767	44.4523	0.0252735	-69.7	-0.037741	-2.95379	-0.00189533	-79.7	-0.038314
46.8083	0.0293569	-54.6	-0.030335	45.316	0.0252373	-69.6	-0.0377038	-2.18133	-0.0014133	-79.6	-0.0382771
47.1325	0.028279	-54.5	-0.0302934	47.2191	0.0260103	-69.5	-0.0376665	0.769706	-0.000901979	-79.5	-0.0382403
47.5629	0.0290465	-54.4	-0.0302517	48.2437	0.026534	-69.4	-0.0375754	1.93315	0.000115496	-79.4	-0.0382034
48.0267	0.0290551	-54.3	-0.0302101	49.0507	0.0272808	-69.3	-0.0372019	3.25697	0.000386143	-79.3	-0.0381666
48.6246	0.0293082	-54.2	-0.030166	49.9264	0.027792	-69.2	-0.0368285	4.39123	0.000879791	-79.2	-0.0381297
50.0108	0.0300727	-54.1	-0.0300574	50.9218	0.0285202	-69.1	-0.036455	5.52315	0.00113297	-79.1	-0.0380929
50.7404	0.0308287	-54	-0.0299487	51.9241	0.0288026	-69	-0.0360817	7.58644	0.0016443	-79	-0.038056
51.3856	0.0313763	-53.9	-0.0298401	54.0553	0.0292931	-68.9	-0.0357125	8.4712	0.0024173	-78.9	-0.0380192
52.0508	0.0318962	-53.8	-0.0297315	55.3218	0.0306051	-68.8	-0.0353433	10.1553	0.00341926	-78.8	-0.0379823
53.8064	0.0326606	-53.7	-0.0296228	56.2631	0.0313609	-68.7	-0.0349741	11.0951	0.0039461	-78.7	-0.0379455
54.6229	0.0334526	-53.6	-0.0295142	57.1289	0.0326696	-68.6	-0.0347635	12.1663	0.00443372	-78.6	-0.0379035
55.3692	0.0346987	-53.5	-0.0294056	57.9363	0.0339554	-68.5	-0.034718	12.8996	0.00494817	-78.5	-0.0378438
56.7367	0.03521	-53.4	-0.029297	59.6152	0.0349573	-68.4	-0.0346725	14.2356	0.00521882	-78.4	-0.0377841
57.4634	0.0359743	-53.3	-0.0291883	60.4764	0.0349574	-68.3	-0.034627	14.7567	0.00596564	-78.3	-0.0377244
58.1206	0.0362481	-53.2	-0.0290797	61.325	0.0354635	-68.2	-0.0345815	15.1701	0.00624802	-78.2	-0.0376647
59.9072	0.0365048	-53.1	-0.0289711	63.2339	0.036228	-68.1	-0.034536	15.3159	0.0070093	-78.1	-0.037605
60.801	0.0375031	-53	-0.0288691	64.2054	0.036228	-68	-0.0344905	15.2663	0.00752062	-78	-0.0375453
61.5737	0.0380306	-52.9	-0.0287833	65.0762	0.0369924	-67.9	-0.034445	15.1092	0.00803875	-77.9	-0.0374856
62.1581	0.038545	-52.8	-0.0286975	65.8727	0.0372301	-67.8	-0.0343994	14.8422	0.00831252	-77.8	-0.0374259
62.6142	0.0387944	-52.7	-0.0286116	67.3034	0.0380031	-67.7	-0.0343539	14.3767	0.00854997	-77.7	-0.0373662
63.1148	0.0392851	-52.6	-0.0285258	67.9151	0.0387705	-67.6	-0.0343084	15.0452	0.00831252	-77.6	-0.0373065
63.8472	0.0395383	-52.5	-0.02844	68.1937	0.0392787	-67.5	-0.0342629	16.1456	0.0083094	-77.5	-0.0372468
65.1698	0.0397759	-52.4	-0.0283541	69.4344	0.0400549	-67.4	-0.0342174	17.2387	0.00831252	-77.4	-0.0371871
65.6052	0.0407902	-52.3	-0.0282683	70.2753	0.0403255	-67.3	-0.0341719	17.7208	0.00831252	-77.3	-0.0371289
65.8678	0.0410518	-52.2	-0.0281825	71.0789	0.0408193	-67.2	-0.0341264	18.2933	0.00807194	-77.2	-0.0370726
65.9769	0.041563	-52.1	-0.0280966	71.7381	0.0415806	-67.1	-0.0340809	18.9777	0.00803886	-77.1	-0.0370164
66.8145	0.0407964	-52	-0.0280108	72.9127	0.0420919	-67	-0.0340354	19.6364	0.00880315	-77	-0.0369601
67.553	0.0410339	-51.9	-0.027925	73.3893	0.0423448	-66.9	-0.0339899	21.1743	0.00876694	-76.9	-0.0369039
68.3181	0.0410425	-51.8	-0.0278405	73.9642	0.0428562	-66.8	-0.0339444	21.8824	0.00877555	-76.8	-0.0368476
68.9041	0.0420412	-51.7	-0.0277659	74.7155	0.0431061	-66.7	-0.0338989	22.6155	0.00926307	-76.7	-0.0367914
69.9114	0.0420443	-51.6	-0.0276914	76.1472	0.0431061	-66.6	-0.0338534	23.4555	0.00953683	-76.6	-0.0367351
70.8105	0.04335	-51.5	-0.0276169	76.8203	0.0435969	-66.5	-0.0338079	24.522	0.0103011	-76.5	-0.0366789
71.8835	0.0435945	-51.4	-0.0275424	77.3162	0.0438499	-66.4	-0.0337624	25.6671	0.0105749	-76.4	-0.0366226
72.7839	0.0435945	-51.3	-0.0274678	77.7727	0.0440876	-66.3	-0.0337374	27.7361	0.0113393	-76.3	-0.0365664
73.5764	0.0454029	-51.2	-0.0273933	79.2483	0.0443438	-66.2	-0.0337156	28.5631	0.0118299	-76.2	-0.0365101
74.1697	0.0456592	-51.1	-0.0273188	79.9877	0.0443438	-66.1	-0.0336939	29.4646	0.0123535	-76.1	-0.0364539
74.8491	0.0461413	-51	-0.0272443	80.6225	0.04459	-66	-0.0336721	30.6955	0.0125912	-76	-0.0363976
76.8949	0.0466683	-50.9	-0.0271697	81.8226	0.0450806	-65.9	-0.0336504	33.273	0.0133556	-75.9	-0.0363552
77.7751	0.0474327	-50.8	-0.0270952	82.2415	0.0458449	-65.8	-0.0336286	34.2973	0.01412	-75.8	-0.0363194
78.3533	0.0474327	-50.7	-0.0270207	82.6984	0.0458449	-65.7	-0.0336069	35.3047	0.0146367	-75.7	-0.0362836
79.0276	0.0479525	-50.6	-0.0269461	83.3176	0.0463355	-65.6	-0.0335851	37.4026	0.0148899	-75.6	-0.0362478
79.2871	0.0479525	-50.5	-0.0268716	83.8928	0.0473913	-65.5	-0.0335634	38.6876	0.0156543	-75.5	-0.0362119
79.5028	0.0487138	-50.4	-0.0268314	84.4915	0.0473913	-65.4	-0.0335416	40.039	0.0161449	-75.4	-0.0361761
79.6988	0.0487138	-50.3	-0.0268079	85.0877	0.0487186	-65.3	-0.0335198	41.1573	0.0169093	-75.3	-0.0361403
79.8649	0.048449	-50.2	-0.0267844	85.9789	0.0489924	-65.2	-0.0334981	42.9224	0.0174294	-75.2	-0.0361045
80.4035	0.0487021	-50.1	-0.0267608	86.4374	0.0494831	-65.1	-0.0334763	43.788	0.0184675	-75.1	-0.0360687
80.6166	0.0484373	-50	-0.0267373	86.9886	0.049483	-65	-0.0334546	44.8878	0.0189756	-75	-0.0360329
81.4778	0.0486903	-49.9	-0.0267137	88.2154	0.0497569	-64.9	-0.0334328	46.1003	0.019993	-74.9	-0.0359971
81.7531	0.0484373	-49.8	-0.0266902	88.7042	0.0497207	-64.8	-0.0334111	47.4873	0.0205167	-74.8	-0.0359613
82.3853	0.0489309	-49.7	-0.0266666	89.1155	0.0499859	-64.7	-0.0333893	48.6383	0.0207543	-74.7	-0.0359255
82.6048	0.0489278	-49.6	-0.0266431	89.5263	0.0502421	-64.6	-0.0333676	49.6061	0.0215187	-74.6	-0.0358896
82.7286	0.0491685	-49.5	-0.0266196	90.3294	0.0507328	-64.5	-0.0333458	51.2641	0.0225569	-74.5	-0.0358538
82.7997	0.048931	-49.4	-0.026596	90.8122	0.0509703	-64.4	-0.033324	52.4102	0.0227944	-74.4	-0.035818
82.9531	0.0491873	-49.3	-0.0265725	91.2599	0.051494	-64.3	-0.0333023	53.8263	0.0233213	-74.3	-0.0357822
83.1664	0.0489137	-49.2	-0.0265489	91.697	0.0515027	-64.2	-0.0332805	55.2253	0.0240858	-74.2	-0.0357464
83.5244	0.048905	-49.1	-0.0265254	91.9623	0.0520171	-64.1	-0.0332554	57.0335	0.024594	-74.1	-0.0357106
83.5507	0.0486399	-49	-0.0265019	92.0003	0.0525439	-64	-0.0332226	57.7645	0.0251208	-74	-0.0356748
83.4633	0.0486398	-48.9	-0.0264783	92.1885	0.0530553	-63.9	-0.0331899	58.7249	0.0245488	-73.9	-0.035639
83.3815	0.0486397	-48.8	-0.0264548	92.3023	0.0530465	-63.8	-0.0331571	61.0836	0.0260862	-73.8	-0.0356032
83.4878	0.0486036	-48.7	-0.0264312	92.3032	0.0530259	-63.7	-0.0331244	62.221	0.0263569	-73.7	-0.0355674
83.5529	0.0486067	-48.6	-0.0264077	92.2094	0.0530259	-63.6	-0.0330917	62.9948	0.0265944	-73.6	-0.0355315
83.5807	0.0481161	-48.5	-0.0263841	92.1165	0.0527813	-63.5	-0.0330589	63.5443	0.0273674	-73.5	-0.0354957
83.5134	0.0481128	-48.4	-0.0263606	92.0093	0.0527727	-63.4	-0.0330262	64.1131	0.0281317	-73.4	-0.0354599
83.4597	0.0492031	-48.3	-0.0263371	91.9202	0.052017	-63.3	-0.0329934	64.8205	0.0281403	-73.3	-0.0354241
83.4569	0.0489324	-48.2	-0.0263135	91.8833	0.0520053	-63.2	-0.0329607	65.8291	0.0288961	-73.2	-0.0353883
83.53	0.0489325	-48.1	-0.02629	91.8247	0.0514971	-63.1	-0.0329279	67.8705	0.0291699	-73.1	-0.0353289
83.6426	0.0486795	-48	-0.0262664	91.8594	0.0512441	-63	-0.0328952	68.7912	0.0291698	-73	-0.0352413
83.7886	0.048671	-47.9	-0.0262429	91.9034	0.0509703	-62.9	-0.0328624	69.7593	0.0294228	-72.9	-0.0351537
83.8631	0.048671	-47.8	-0.0262193	91.9232	0.0507052	-62.8	-0.0328297	70.9053	0.030196	-72.8	-0.0350661
83.8287	0.048671	-47.7	-0.0261958	92.0065	0.0506966	-62.7	-0.0327969	73.4467	0.0304335	-72.7	-0.0349785
83.9192	0.048409	-47.6	-0.0261723	92.3019	0.0504283	-62.6	-0.0327642	74.7197	0.031198	-72.6	-0.0348909
84.0729	0.048409	-47.5	-0.0261487	92.4618	0.0504314	-62.5	-0.0326084	76.015	0.0314355	-72.5	-0.0348033
84.0465	0.048409	-47.4	-0.0261252	92.6207	0.0506844	-62.4	-0.0323988	77.3409	0.0322	-72.4	-0.0347157
83.955	0.0481527	-47.3	-0.0261016	92.8271	0.0520053	-62.3	-0.0321891	79.7979	0.0327236	-72.3	-0.0346281
83.9203	0.0486678	-47.2	-0.0260722	93.0308	0.0517314	-62.2	-0.0319795	80.8842	0.0334966	-72.2	-0.0345406
83.8448	0.0486647	-47.1	-0.0260191	93.27	0.0520052	-62.1	-0.0317698	81.9072	0.0342611	-72.1	-0.034453
83.5355	0.0484032	-47	-0.0259661	93.8187	0.0520138	-62	-0.0315602	83.0202	0.034258	-72	-0.0343654
83.316	0.0481262	-46.9	-0.025913	94.0184	0.0522876	-61.9	-0.031254	84.2222	0.0355337	-71.9	-0.0342931
83.0911	0.0476356	-46.8	-0.0258599	94.2893	0.0520053	-61.8	-0.0309157	85.2754	0.0355454	-71.8	-0.0342295
82.892	0.0473618	-46.7	-0.0258068	94.497	0.0522789	-61.7	-0.0305774	86.2585	0.0365836	-71.7	-0.0341658
82.6976	0.0468711	-46.6	-0.0257538	94.81	0.052532	-61.6	-0.0302241	88.7284	0.0373449	-71.6	-0.0341022
82.6371	0.0465974	-46.5	-0.0257007	95.1058	0.0527696	-61.5	-0.0298631	90.164	0.0375824	-71.5	-0.0340386
82.5792	0.0465974	-46.4	-0.0256476	95.4055	0.0527697	-61.4	-0.029502	91.4424	0.0381093	-71.4	-0.033975
82.5595	0.0463237	-46.3	-0.0255946	95.8956	0.0527728	-61.3	-0.0291841	93.402	0.0388823	-71.3	-0.0339114
82.6152	0.0463323	-46.2	-0.0255415	96.1021	0.0527698	-61.2	-0.0290267	94.1929	0.0391475	-71.2	-0.0338478
82.8019	0.0458211	-46.1	-0.0254884	96.3505	0.0530192	-61.1	-0.0288693	95.1309	0.0399087	-71.1	-0.0337842
83.2753	0.0460618	-46	-0.0254354	96.5304	0.0530315	-61	-0.0287119	96.3322	0.0404442	-71	-0.0337206
84.0124	0.0463148	-45.9	-0.0253823	97.0745	0.053269	-60.9	-0.0286906	97.5116	0.0409556	-70.9	-0.033657
84.2751	0.0470877	-45.8	-0.0253292	97.4219	0.0535428	-60.8	-0.0286906	99.3641	0.0414549	-70.8	-0.0335934
84.6536	0.0473339	-45.7	-0.0252762	97.8081	0.0540541	-60.7	-0.0286907	100.286	0.04172	-70.7	-0.0335245
85.8647	0.0478606	-45.6	-0.0252231	98.2115	0.0543072	-60.6	-0.0286907	102.169	0.0427189	-70.6	-0.0334499
86.4624	0.0483388	-45.5	-0.02517	98.5259	0.0543071	-60.5	-0.0286907	102.582	0.0424536	-70.5	-0.0333753
86.8774	0.0485919	-45.4	-0.0251169	98.7513	0.0545446	-60.4	-0.0286188	103.446	0.0424054	-70.4	-0.0333007
87.166	0.0485919	-45.3	-0.0250639	99.1628	0.0548184	-60.3	-0.0285346	103.946	0.0426791	-70.3	-0.0332261
88.2885	0.0491187	-45.2	-0.0249904	100.248	0.0550629	-60.2	-0.0284504	104.396	0.0434466	-70.2	-0.0331515
89.2068	0.049368	-45.1	-0.0249054	101.032	0.0550715	-60.1	-0.0283663	104.844	0.0437204	-70.1	-0.0330768
89.9887	0.0507043	-45	-0.0248203	101.489	0.0555621	-60	-0.0282821	105.359	0.0439734	-70	-0.0330022
		-44.9	-0.0247353			-59.9	-0.0282001			-69.9	-0.0329276
		-44.8	-0.0246502			-59.8	-0.0282001			-69.8	-0.032853
		-44.7	-0.0245652			-59.7	-0.0282001			-69.7	-0.0327784
		-44.6	-0.0244801			-59.6	-0.0282001			-69.6	-0.0327038
		-44.5	-0.024395			-59.5	-0.0282001			-69.5	-0.0326292
		-44.4	-0.02431			-59.4	-0.0282001			-69.4	-0.0325546
		-44.3	-0.0242249			-59.3	-0.0282001			-69.3	-0.0325132
		-44.2	-0.0241399			-59.2	-0.0282001			-69.2	-0.032474
		-44.1	-0.0240548			-59.1	-0.0282001			-69.1	-0.0324348
		-44	-0.0239698			-59	-0.0282001			-69	-0.0323956
		-43.9	-0.0238847			-58.9	-0.0282001			-68.9	-0.0323563
		-43.8	-0.0237997			-58.8	-0.0282001			-68.8	-0.0323171
		-43.7	-0.0237146			-58.7	-0.0282001			-68.7	-0.0322779
		-43.6	-0.0236295			-58.6	-0.0282001			-68.6	-0.0322387
		-43.5	-0.0235445			-58.5	-0.0282001			-68.5	-0.0321995
		-43.4	-0.0234594			-58.4	-0.0282001			-68.4	-0.0321603
		-43.3	-0.0233744			-58.3	-0.0282001			-68.3	-0.032121
		-43.2	-0.0232893			-58.2	-0.0282001			-68.2	-0.0320818
		-43.1	-0.0232367			-58.1	-0.0282001			-68.1	-0.0320426
		-43	-0.0231988			-58	-0.0282001			-68	-0.0320034
		-42.9	-0.023161			-57.9	-0.0282001			-67.9	-0.0319642
		-42.8	-0.0231231			-57.8	-0.0282001			-67.8	-0.031925
		-42.7	-0.0230853			-57.7	-0.0282001			-67.7	-0.0318857
		-42.6	-0.0230474			-57.6	-0.0282001			-67.6	-0.0318465
		-42.5	-0.0230096			-57.5	-0.0282001			-67.5	-0.0318073
		-42.4	-0.0229717			-57.4	-0.0282001			-67.4	-0.0317681
		-42.3	-0.0229339			-57.3	-0.0282001			-67.3	-0.0317289
		-42.2	-0.022896			-57.2	-0.0282001			-67.2	-0.0316897
		-42.1	-0.0228582			-57.1	-0.0282001			-67.1	-0.0316504
		-42	-0.0228203			-57	-0.0282001			-67	-0.0316112
		-41.9	-0.0227825			-56.9	-0.0282001			-66.9	-0.031572
		-41.8	-0.0227446			-56.8	-0.0282001			-66.8	-0.0315328
		-41.7	-0.0227068			-56.7	-0.0281928			-66.7	-0.0314816
		-41.6	-0.0226689			-56.6	-0.0281708			-66.6	-0.0314204
		-41.5	-0.0226311			-56.5	-0.0281487			-66.5	-0.0313592
		-41.4	-0.0225932			-56.4	-0.0281267			-66.4	-0.031298
		-41.3	-0.0225554			-56.3	-0.0281046			-66.3	-0.0312367
		-41.2	-0.0225175			-56.2	-0.0280826			-66.2	-0.0311755
		-41.1	-0.0224796			-56.1	-0.0280605			-66.1	-0.0311143
		-41	-0.0224418			-56	-0.0280385			-66	-0.0310531
		-40.9	-0.0224039			-55.9	-0.0280164			-65.9	-0.0309919
		-40.8	-0.0223661			-55.8	-0.0279944			-65.8	-0.0309307
		-40.7	-0.0223282			-55.7	-0.0279723			-65.7	-0.0308694
		-40.6	-0.0222904			-55.6	-0.0279503			-65.6	-0.0308082
		-40.5	-0.0222525			-55.5	-0.0279282			-65.5	-0.030747
		-40.4	-0.0222147			-55.4	-0.0279062			-65.4	-0.0306858
		-40.3	-0.0221768			-55.3	-0.0278841			-65.3	-0.0306246
		-40.2	-0.022139			-55.2	-0.0278621			-65.2	-0.0305633
		-40.1	-0.0221011			-55.1	-0.02784			-65.1	-0.0305021
		-40	-0.0220633			-55	-0.027818			-65	-0.0304568
		-39.9	-0.0220254			-54.9	-0.0277959			-64.9	-0.0304174
		-39.8	-0.0219876			-54.8	-0.0277739			-64.8	-0.030378
		-39.7	-0.0219497			-54.7	-0.0277518			-64.7	-0.0303385
		-39.6	-0.0219119			-54.6	-0.0277298			-64.6	-0.0302991
		-39.5	-0.021874			-54.5	-0.0277077			-64.5	-0.0302597
		-39.4	-0.0218362			-54.4	-0.0276857			-64.4	-0.0302202
		-39.3	-0.0217983			-54.3	-0.0276636			-64.3	-0.0301808
		-39.2	-0.0217605			-54.2	-0.0276416			-64.2	-0.0301414
		-39.1	-0.0217226			-54.1	-0.0276195			-64.1	-0.0301019
		-39	-0.0216515			-54	-0.0275975			-64	-0.0300625
		-38.9	-0.0215693			-53.9	-0.0275754			-63.9	-0.0300231
		-38.8	-0.0214871			-53.8	-0.0275534			-63.8	-0.0299836
		-38.7	-0.0214049			-53.7	-0.0275313			-63.7	-0.0299442
		-38.6	-0.0213227			-53.6	-0.0275093			-63.6	-0.0299048
		-38.5	-0.0212405			-53.5	-0.0274872			-63.5	-0.0298653
		-38.4	-0.0211583			-53.4	-0.0274652			-63.4	-0.0298259
		-38.3	-0.0210761			-53.3	-0.0274431			-63.3	-0.0297865
		-38.2	-0.0209938			-53.2	-0.0273514			-63.2	-0.029747
		-38.1	-0.0209116			-53.1	-0.0272243			-63.1	-0.0297147
		-38	-0.0208294			-53	-0.0270972			-63	-0.029692
		-37.9	-0.0207472			-52.9	-0.02697			-62.9	-0.0296692
		-37.8	-0.020665			-52.8	-0.0268429			-62.8	-0.0296465
		-37.7	-0.0205828			-52.7	-0.0267158			-62.7	-0.0296237
		-37.6	-0.0205006			-52.6	-0.0265887			-62.6	-0.029601
		-37.5	-0.0204184			-52.5	-0.0264616			-62.5	-0.0295782
		-37.4	-0.0203362			-52.4	-0.0263345			-62.4	-0.0295555
		-37.3	-0.020254			-52.3	-0.0262074			-62.3	-0.0295327
		-37.2	-0.0201717			-52.2	-0.0260933			-62.2	-0.02951
		-37.1	-0.0200895			-52.1	-0.0259802			-62.1	-0.0294873
		-37	-0.0200073			-52	-0.0258671			-62	-0.0294645
		-36.9	-0.0199251			-51.9	-0.0257539			-61.9	-0.0294418
		-36.8	-0.0199136			-51.8	-0.0256408			-61.8	-0.029419
		-36.7	-0.0199136			-51.7	-0.0255277			-61.7	-0.0293963
		-36.6	-0.0199136			-51.6	-0.0254146			-61.6	-0.0293735
		-36.5	-0.0199136			-51.5	-0.0253014			-61.5	-0.0293508
		-36.4	-0.0199136			-51.4	-0.0251883			-61.4	-0.029328
		-36.3	-0.0199136			-51.3	-0.0250752			-61.3	-0.0293053
		-36.2	-0.0199136			-51.2	-0.024962			-61.2	-0.0292826
		-36.1	-0.0199136			-51.1	-0.0248424			-61.1	-0.0292598
		-36	-0.0199136			-51	-0.0247147			-61	-0.0292371
		-35.9	-0.0199136			-50.9	-0.024587			-60.9	-0.0292166
		-35.8	-0.0199136			-50.8	-0.0244593			-60.8	-0.0291986
		-35.7	-0.0199136			-50.7	-0.0243316			-60.7	-0.0291807
		-35.6	-0.0199136			-50.6	-0.0242039			-60.6	-0.0291627
		-35.5	-0.0199136			-50.5	-0.0240763			-60.5	-0.0291447
		-35.4	-0.0199136			-50.4	-0.0239486			-60.4	-0.0291267
		-35.3	-0.0199136			-50.3	-0.0238209			-60.3	-0.0291087
		-35.2	-0.0199136			-50.2	-0.0236932			-60.2	-0.0290907
		-35.1	-0.0199136			-50.1	-0.0236239			-60.1	-0.0290727
		-35	-0.0199136			-50	-0.0235905			-60	-0.0290547
		-34.9	-0.0199136			-49.9	-0.0235571			-59.9	-0.0290367
		-34.8	-0.0199136			-49.8	-0.0235238			-59.8	-0.0290187
		-34.7	-0.0199136			-49.7	-0.0234904			-59.7	-0.0290007
		-34.6	-0.0199136			-49.6	-0.023457			-59.6	-0.0289827
		-34.5	-0.0199136			-49.5	-0.0234236			-59.5	-0.0289647
		-34.4	-0.0199136			-49.4	-0.0233902			-59.4	-0.0289467
		-34.3	-0.0198153			-49.3	-0.0233568			-59.3	-0.0289288
		-34.2	-0.0196527			-49.2	-0.0233234			-59.2	-0.0289108
		-34.1	-0.01949			-49.1	-0.02329			-59.1	-0.0288928
		-34	-0.0193274			-49	-0.0232567			-59	-0.0288748
		-33.9	-0.0191647			-48.9	-0.0232233			-58.9	-0.0288568
		-33.8	-0.0190021			-48.8	-0.0231899			-58.8	-0.0288388
		-33.7	-0.0188394			-48.7	-0.0231565			-58.7	-0.0288208
		-33.6	-0.0186768			-48.6	-0.0231231			-58.6	-0.0288028
		-33.5	-0.0185141			-48.5	-0.0230897			-58.5	-0.0287848
		-33.4	-0.0183515			-48.4	-0.0230563			-58.4	-0.0287668
		-33.3	-0.0181888			-48.3	-0.0230229			-58.3	-0.0287488
		-33.2	-0.0180262			-48.2	-0.0229896			-58.2	-0.0287308
		-33.1	-0.0178635			-48.1	-0.0229562			-58.1	-0.0287128
		-33	-0.0177009			-48	-0.0229228			-58	-0.0286948
		-32.9	-0.0175382			-47.9	-0.0228894			-57.9	-0.0286768
		-32.8	-0.0173756			-47.8	-0.0228342			-57.8	-0.0286589
		-32.7	-0.0172129			-47.7	-0.0227708			-57.7	-0.0286409
		-32.6	-0.0170503			-47.6	-0.0227074			-57.6	-0.0286229
		-32.5	-0.0168876			-47.5	-0.022644			-57.5	-0.0286049
		-32.4	-0.016725			-47.4	-0.0225806			-57.4	-0.0285869
		-32.3	-0.0165623			-47.3	-0.0225171			-57.3	-0.0285689
		-32.2	-0.0163997			-47.2	-0.0224537			-57.2	-0.0285509
		-32.1	-0.016237			-47.1	-0.0223903			-57.1	-0.0285329
		-32	-0.0160744			-47	-0.0223269			-57	-0.0285149
		-31.9	-0.0159117			-46.9	-0.0222635			-56.9	-0.0284969
		-31.8	-0.0157923			-46.8	-0.0222001			-56.8	-0.0284789
		-31.7	-0.0157367			-46.7	-0.0221367			-56.7	-0.0284609
		-31.6	-0.015681			-46.6	-0.0220733			-56.6	-0.0284208
		-31.5	-0.0156254			-46.5	-0.0220099			-56.5	-0.0283603
		-31.4	-0.0155698			-46.4	-0.0219465			-56.4	-0.0282999
		-31.3	-0.0155142			-46.3	-0.0218831			-56.3	-0.0282394
		-31.2	-0.0154586			-46.2	-0.0218323			-56.2	-0.0281789
		-31.1	-0.015403			-46.1	-0.0218043			-56.1	-0.0281184
		-31	-0.0153474			-46	-0.0217763			-56	-0.0280579
		-30.9	-0.0152918			-45.9	-0.0217483			-55.9	-0.0279974
		-30.8	-0.0152362			-45.8	-0.0217203			-55.8	-0.0279369
		-30.7	-0.0151806			-45.7	-0.0216923			-55.7	-0.0278764
		-30.6	-0.015125			-45.6	-0.0216643			-55.6	-0.027816
		-30.5	-0.0150694			-45.5	-0.0216362			-55.5	-0.0277555
		-30.4	-0.0150137			-45.4	-0.0216082			-55.4	-0.027695
		-30.3	-0.0149581			-45.3	-0.0215802			-55.3	-0.0276345
		-30.2	-0.0149025			-45.2	-0.0215522			-55.2	-0.027574
		-30.1	-0.0148469			-45.1	-0.0215242			-55.1	-0.0275135
		-30	-0.0147913			-45	-0.0214962			-55	-0.027453
		-29.9	-0.0147357			-44.9	-0.0214682			-54.9	-0.0273925
		-29.8	-0.0146801			-44.8	-0.0214402			-54.8	-0.0273321
		-29.7	-0.0146245			-44.7	-0.0214122			-54.7	-0.0272716
		-29.6	-0.0145689			-44.6	-0.0213841			-54.6	-0.0272111
		-29.5	-0.0145133			-44.5	-0.0213561			-54.5	-0.0271433
		-29.4	-0.0144577			-44.4	-0.0213102			-54.4	-0.0270659
		-29.3	-0.0144021			-44.3	-0.0212609			-54.3	-0.0269884
		-29.2	-0.0143464			-44.2	-0.0212116			-54.2	-0.0269109
		-29.1	-0.0142908			-44.1	-0.0211624			-54.1	-0.0268334
		-29	-0.0142352			-44	-0.0211131			-54	-0.0267559
		-28.9	-0.0141796			-43.9	-0.0210639			-53.9	-0.0266784
		-28.8	-0.014124			-43.8	-0.0210146			-53.8	-0.026601
		-28.7	-0.0140684			-43.7	-0.0209653			-53.7	-0.0265235
		-28.6	-0.0140128			-43.6	-0.0209161			-53.6	-0.026446
		-28.5	-0.0139572			-43.5	-0.0208668			-53.5	-0.0263685
		-28.4	-0.0139016			-43.4	-0.0208175			-53.4	-0.026291
		-28.3	-0.013846			-43.3	-0.0207683			-53.3	-0.0262135
		-28.2	-0.0137904			-43.2	-0.020719			-53.2	-0.0261361
		-28.1	-0.0137348			-43.1	-0.0206698			-53.1	-0.0260586
		-28	-0.0136791			-43	-0.0206205			-53	-0.0259811
		-27.9	-0.0136235			-42.9	-0.020568			-52.9	-0.0259036
		-27.8	-0.0135679			-42.8	-0.0205041			-52.8	-0.0258261
		-27.7	-0.0135044			-42.7	-0.0204401			-52.7	-0.0257487
		-27.6	-0.0134004			-42.6	-0.0203762			-52.6	-0.0256712
		-27.5	-0.0132964			-42.5	-0.0203122			-52.5	-0.025591
		-27.4	-0.0131924			-42.4	-0.0202482			-52.4	-0.0255073
		-27.3	-0.0130884			-42.3	-0.0201843			-52.3	-0.0254236
		-27.2	-0.0129844			-42.2	-0.0201203			-52.2	-0.0253399
		-27.1	-0.0128804			-42.1	-0.0200564			-52.1	-0.0252561
		-27	-0.0127764			-42	-0.0199924			-52	-0.0251724
		-26.9	-0.0126724			-41.9	-0.0199285			-51.9	-0.0250887
		-26.8	-0.0125685			-41.8	-0.0198645			-51.8	-0.025005
		-26.7	-0.0124645			-41.7	-0.0198005			-51.7	-0.0249213
		-26.6	-0.0123605			-41.6	-0.0197366			-51.6	-0.0248376
		-26.5	-0.0122565			-41.5	-0.0196726			-51.5	-0.0247538
		-26.4	-0.0121525			-41.4	-0.0196087			-51.4	-0.0246701
		-26.3	-0.0120485			-41.3	-0.0195447			-51.3	-0.0245864
		-26.2	-0.0119445			-41.2	-0.0194807			-51.2	-0.0245027
		-26.1	-0.0118405			-41.1	-0.0194168			-51.1	-0.024419
		-26	-0.0117365			-41	-0.0193528			-51	-0.0243353
		-25.9	-0.0116366			-40.9	-0.0192889			-50.9	-0.0242515
		-25.8	-0.0115371			-40.8	-0.0192249			-50.8	-0.0241678
		-25.7	-0.0114376			-40.7	-0.019161			-50.7	-0.0240802
		-25.6	-0.0113381			-40.6	-0.019097			-50.6	-0.0239879
		-25.5	-0.0112386			-40.5	-0.0190261			-50.5	-0.0238956
		-25.4	-0.0111391			-40.4	-0.0189399			-50.4	-0.0238033
		-25.3	-0.0110396			-40.3	-0.0188538			-50.3	-0.023711
		-25.2	-0.0109401			-40.2	-0.0187677			-50.2	-0.0236187
		-25.1	-0.0108407			-40.1	-0.0186815			-50.1	-0.0235264
		-25	-0.0107412			-40	-0.0185954			-50	-0.0234342
		-24.9	-0.0106417			-39.9	-0.0185093			-49.9	-0.0233419
		-24.8	-0.0105422			-39.8	-0.0184231			-49.8	-0.0232496
		-24.7	-0.0104427			-39.7	-0.018337			-49.7	-0.0231573
		-24.6	-0.0103432			-39.6	-0.0182509			-49.6	-0.023065
		-24.5	-0.0102437			-39.5	-0.0181647			-49.5	-0.0229727
		-24.4	-0.0101488			-39.4	-0.0180786			-49.4	-0.0228804
		-24.3	-0.0100563			-39.3	-0.0180014			-49.3	-0.0227881
		-24.2	-0.00996384			-39.2	-0.0179379			-49.2	-0.0226958
		-24.1	-0.00987134			-39.1	-0.0178743			-49.1	-0.0226035
		-24	-0.00977883			-39	-0.0178108			-49	-0.022515
		-23.9	-0.00968633			-38.9	-0.0177472			-48.9	-0.0224269
		-23.8	-0.00959382			-38.8	-0.0176836			-48.8	-0.0223388
		-23.7	-0.00950132			-38.7	-0.0176201			-48.7	-0.0222507
		-23.6	-0.00940882			-38.6	-0.0175565			-48.6	-0.0221626
		-23.5	-0.00931631			-38.5	-0.017493			-48.5	-0.0220745
		-23.4	-0.00922381			-38.4	-0.0174294			-48.4	-0.0219864
		-23.3	-0.0091313			-38.3	-0.0173658			-48.3	-0.0218983
		-23.2	-0.0090388			-38.2	-0.0173023			-48.2	-0.0218102
		-23.1	-0.00894629			-38.1	-0.0172387			-48.1	-0.0217221
		-23	-0.00886411			-38	-0.0171752			-48	-0.021634
		-22.9	-0.00878624			-37.9	-0.0171116			-47.9	-0.0215459
		-22.8	-0.00870837			-37.8	-0.0170481			-47.8	-0.0214578
		-22.7	-0.0086305			-37.7	-0.0169845			-47.7	-0.0213697
		-22.6	-0.00855263			-37.6	-0.0169589			-47.6	-0.0212805
		-22.5	-0.00847476			-37.5	-0.0169361			-47.5	-0.0211847
		-22.4	-0.00839689			-37.4	-0.0169133			-47.4	-0.0210889
		-22.3	-0.00831902			-37.3	-0.0168905			-47.3	-0.0209931
		-22.2	-0.00824115			-37.2	-0.0168677			-47.2	-0.0208973
		-22.1	-0.00816328			-37.1	-0.0168449			-47.1	-0.0208014
		-22	-0.00808541			-37	-0.0168221			-47	-0.0207056
		-21.9	-0.00800754			-36.9	-0.0167993			-46.9	-0.0206098
		-21.8	-0.00792967			-36.8	-0.0167765			-46.8	-0.020514
		-21.7	-0.00786215			-36.7	-0.0167537			-46.7	-0.0204181
		-21.6	-0.00779607			-36.6	-0.0167308			-46.6	-0.0203223
		-21.5	-0.00773			-36.5	-0.016708			-46.5	-0.0202265
		-21.4	-0.00766393			-36.4	-0.0166852			-46.4	-0.0201307
		-21.3	-0.00759785			-36.3	-0.0166624			-46.3	-0.0200349
		-21.2	-0.00753178			-36.2	-0.0166396			-46.2	-0.0199912
		-21.1	-0.00746571			-36.1	-0.0166168			-46.1	-0.0199504
		-21	-0.00739963			-36	-0.016594			-46	-0.0199097
		-20.9	-0.00733356			-35.9	-0.0165712			-45.9	-0.0198689
		-20.8	-0.00726748			-35.8	-0.0165484			-45.8	-0.0198282
		-20.7	-0.00720141			-35.7	-0.0165256			-45.7	-0.0197874
		-20.6	-0.00712506			-35.6	-0.0165028			-45.6	-0.0197467
		-20.5	-0.00703557			-35.5	-0.0164825			-45.5	-0.0197059
		-20.4	-0.00694608			-35.4	-0.0164642			-45.4	-0.0196652
		-20.3	-0.00685658			-35.3	-0.016446			-45.3	-0.0196244
		-20.2	-0.00676709			-35.2	-0.0164277			-45.2	-0.0195837
		-20.1	-0.00667759			-35.1	-0.0164095			-45.1	-0.0195429
		-20	-0.0065881			-35	-0.0163912			-45	-0.0195022
		-19.9	-0.00649861			-34.9	-0.016373			-44.9	-0.0194614
		-19.8	-0.00640911			-34.8	-0.0163547			-44.8	-0.0194206
		-19.7	-0.00631962			-34.7	-0.0163365			-44.7	-0.0193799
		-19.6	-0.00623012			-34.6	-0.0163182			-44.6	-0.0193391
		-19.5	-0.00614299			-34.5	-0.0163			-44.5	-0.0192984
		-19.4	-0.0061218			-34.4	-0.0162817			-44.4	-0.0192576
		-19.3	-0.00610061			-34.3	-0.0162635			-44.3	-0.0192169
		-19.2	-0.00607942			-34.2	-0.0162452			-44.2	-0.0191761
		-19.1	-0.00605824			-34.1	-0.016227			-44.1	-0.0191354
		-19	-0.00603705			-34	-0.0162087			-44	-0.0190946
		-18.9	-0.00601586			-33.9	-0.0161904			-43.9	-0.0190539
		-18.8	-0.00599467			-33.8	-0.0161722			-43.8	-0.019003
		-18.7	-0.00597348			-33.7	-0.0161539			-43.7	-0.0188933
		-18.6	-0.0059523			-33.6	-0.0161357			-43.6	-0.0187836
		-18.5	-0.00593111			-33.5	-0.0161174			-43.5	-0.0186739
		-18.4	-0.00590992			-33.4	-0.0160992			-43.4	-0.0185642
		-18.3	-0.00588873			-33.3	-0.0160809			-43.3	-0.0184545
		-18.2	-0.00586754			-33.2	-0.0160627			-43.2	-0.0183448
		-18.1	-0.00584635			-33.1	-0.0160444			-43.1	-0.0182351
		-18	-0.00582517			-33	-0.0160262			-43	-0.0181254
		-17.9	-0.00580398			-32.9	-0.0160079			-42.9	-0.0180157
		-17.8	-0.00578279			-32.8	-0.0159897			-42.8	-0.017906
		-17.7	-0.0057616			-32.7	-0.0159714			-42.7	-0.0177963
		-17.6	-0.00574041			-32.6	-0.0159532			-42.6	-0.0176997
		-17.5	-0.00571923			-32.5	-0.0159349			-42.5	-0.0176342
		-17.4	-0.00569804			-32.4	-0.0159167			-42.4	-0.0175687
		-17.3	-0.00567685			-32.3	-0.0158984			-42.3	-0.0175032
		-17.2	-0.00565566			-32.2	-0.0158802			-42.2	-0.0174377
		-17.1	-0.00563447			-32.1	-0.0158619			-42.1	-0.0173721
		-17	-0.0055796			-32	-0.0158436			-42	-0.0173066
		-16.9	-0.0055064			-31.9	-0.0158254			-41.9	-0.0172411
		-16.8	-0.0054332			-31.8	-0.0158071			-41.8	-0.0171756
		-16.7	-0.00536			-31.7	-0.0157889			-41.7	-0.0171101
		-16.6	-0.0052868			-31.6	-0.0157706			-41.6	-0.0170445
		-16.5	-0.00521361			-31.5	-0.0157524			-41.5	-0.016979
		-16.4	-0.00514041			-31.4	-0.0156735			-41.4	-0.0169529
		-16.3	-0.00506721			-31.3	-0.0155344			-41.3	-0.016941
		-16.2	-0.00499401			-31.2	-0.0153954			-41.2	-0.016929
		-16.1	-0.00492081			-31.1	-0.0152564			-41.1	-0.0169171
		-16	-0.00485102			-31	-0.0151174			-41	-0.0169052
		-15.9	-0.00479883			-30.9	-0.0149783			-40.9	-0.0168932
		-15.8	-0.00474664			-30.8	-0.0148393			-40.8	-0.0168813
		-15.7	-0.00469445			-30.7	-0.0147003			-40.7	-0.0168693
		-15.6	-0.00464226			-30.6	-0.0145612			-40.6	-0.0168574
		-15.5	-0.00459007			-30.5	-0.0144222			-40.5	-0.0168455
		-15.4	-0.00453788			-30.4	-0.0142832			-40.4	-0.0168335
		-15.3	-0.00448569			-30.3	-0.0141633			-40.3	-0.0168216
		-15.2	-0.0044335			-30.2	-0.0140622			-40.2	-0.0168097
		-15.1	-0.00438131			-30.1	-0.0139611			-40.1	-0.0167977
		-15	-0.00430808			-30	-0.0138599			-40	-0.0167858
		-14.9	-0.00422063			-29.9	-0.0137588			-39.9	-0.0167738
		-14.8	-0.00413318			-29.8	-0.0136577			-39.8	-0.0167619
		-14.7	-0.00404572			-29.7	-0.0135566			-39.7	-0.01675
		-14.6	-0.00395827			-29.6	-0.0134427			-39.6	-0.016738
		-14.5	-0.00387082			-29.5	-0.0132837			-39.5	-0.0167261
		-14.4	-0.00378336			-29.4	-0.0131247			-39.4	-0.0167141
		-14.3	-0.00369591			-29.3	-0.0129657			-39.3	-0.0166357
		-14.2	-0.00360846			-29.2	-0.0128067			-39.2	-0.016541
		-14.1	-0.00357227			-29.1	-0.0126477			-39.1	-0.0164463
		-14	-0.00354472			-29	-0.0124887			-39	-0.0163516
		-13.9	-0.00351717			-28.9	-0.0123296			-38.9	-0.0162569
		-13.8	-0.00348962			-28.8	-0.012193			-38.8	-0.0161622
		-13.7	-0.00346207			-28.7	-0.0121024			-38.7	-0.0160675
		-13.6	-0.00343452			-28.6	-0.0120117			-38.6	-0.0159728
		-13.5	-0.00340697			-28.5	-0.0119211			-38.5	-0.0158782
		-13.4	-0.00337942			-28.4	-0.0118304			-38.4	-0.0157835
		-13.3	-0.00335187			-28.3	-0.0117398			-38.3	-0.0156962
		-13.2	-0.00332432			-28.2	-0.0116491			-38.2	-0.0156412
		-13.1	-0.00329677			-28.1	-0.0115585			-38.1	-0.0155862
		-13	-0.00326922			-28	-0.0114678			-38	-0.0155312
		-12.9	-0.00324167			-27.9	-0.0113855			-37.9	-0.0154762
		-12.8	-0.00321412			-27.8	-0.0113158			-37.8	-0.0154211
		-12.7	-0.00318657			-27.7	-0.0112461			-37.7	-0.0153661
		-12.6	-0.00315902			-27.6	-0.0111764			-37.6	-0.0153111
		-12.5	-0.00313147			-27.5	-0.0111067			-37.5	-0.0152561
		-12.4	-0.00309752			-27.4	-0.011037			-37.4	-0.015201
		-12.3	-0.0030301			-27.3	-0.0109673			-37.3	-0.0151486
		-12.2	-0.00296268			-27.2	-0.0108976			-37.2	-0.0150991
		-12.1	-0.00289526			-27.1	-0.0108279			-37.1	-0.0150496
		-12	-0.00282785			-27	-0.0107582			-37	-0.0150001
		-11.9	-0.00276043			-26.9	-0.0106885			-36.9	-0.0149506
		-11.8	-0.00269301			-26.8	-0.0106381			-36.8	-0.0149012
		-11.7	-0.00262559			-26.7	-0.0106129			-36.7	-0.0148517
		-11.6	-0.00255542			-26.6	-0.0105876			-36.6	-0.0148022
		-11.5	-0.00248006			-26.5	-0.0105624			-36.5	-0.0147527
		-11.4	-0.0024047			-26.4	-0.0105372			-36.4	-0.0147032
		-11.3	-0.00232933			-26.3	-0.010512			-36.3	-0.0146553
		-11.2	-0.00225397			-26.2	-0.0104868			-36.2	-0.0146182
		-11.1	-0.0021786			-26.1	-0.0104616			-36.1	-0.014581
		-11	-0.00210324			-26	-0.0104364			-36	-0.0145439
		-10.9	-0.00201947			-25.9	-0.0104112			-35.9	-0.0145068
		-10.8	-0.00192917			-25.8	-0.010386			-35.8	-0.0144697
		-10.7	-0.00183887			-25.7	-0.0103608			-35.7	-0.0144326
		-10.6	-0.00174857			-25.6	-0.0103356			-35.6	-0.0143955
		-10.5	-0.00165827			-25.5	-0.0103104			-35.5	-0.0143584
		-10.4	-0.00156797			-25.4	-0.0102851			-35.4	-0.0143213
		-10.3	-0.00151846			-25.3	-0.0102599			-35.3	-0.0142842
		-10.2	-0.0014925			-25.2	-0.0102347			-35.2	-0.0142471
		-10.1	-0.00146653			-25.1	-0.0102095			-35.1	-0.01421
		-10	-0.00144057			-25	-0.0101843			-35	-0.0141729
		-9.9	-0.0014146			-24.9	-0.0101591			-34.9	-0.0141358
		-9.8	-0.00138863			-24.8	-0.0100864			-34.8	-0.0140987
		-9.7	-0.00136267			-24.7	-0.0099637			-34.7	-0.0140616
		-9.6	-0.0013367			-24.6	-0.00984103			-34.6	-0.0140245
		-9.5	-0.00131074			-24.5	-0.00971837			-34.5	-0.0139874
		-9.4	-0.00129748			-24.4	-0.0095957			-34.4	-0.0139503
		-9.3	-0.00129748			-24.3	-0.00947303			-34.3	-0.0139132
		-9.2	-0.00129748			-24.2	-0.00935037			-34.2	-0.0138527
		-9.1	-0.00129748			-24.1	-0.0092277			-34.1	-0.013777
		-9	-0.00129748			-24	-0.00910504			-34	-0.0137012
		-8.9	-0.00129748			-23.9	-0.00900819			-33.9	-0.0136255
		-8.8	-0.00137717			-23.8	-0.00891187			-33.8	-0.0135497
		-8.7	-0.00149432			-23.7	-0.00881556			-33.7	-0.013474
		-8.6	-0.00161147			-23.6	-0.00871925			-33.6	-0.0133982
		-8.5	-0.00172861			-23.5	-0.00862294			-33.5	-0.0133224
		-8.4	-0.00184576			-23.4	-0.00852662			-33.4	-0.0132467
		-8.3	-0.00179223			-23.3	-0.00843031			-33.3	-0.0131709
		-8.2	-0.00173059			-23.2	-0.008334			-33.2	-0.0131177
		-8.1	-0.00166896			-23.1	-0.00823769			-33.1	-0.013098
		-8	-0.00160732			-23	-0.00814138			-33	-0.0130784
		-7.9	-0.00154664			-22.9	-0.00805387			-32.9	-0.0130588
		-7.8	-0.00148755			-22.8	-0.00800179			-32.8	-0.0130392
		-7.7	-0.00142846			-22.7	-0.00794971			-32.7	-0.0130196
		-7.6	-0.00136938			-22.6	-0.00789764			-32.6	-0.013
		-7.5	-0.00133041			-22.5	-0.00784556			-32.5	-0.0129804
		-7.4	-0.00132837			-22.4	-0.00779348			-32.4	-0.0129608
		-7.3	-0.00132633			-22.3	-0.0077414			-32.3	-0.0129412
		-7.2	-0.00132429			-22.2	-0.00768932			-32.2	-0.0129216
		-7.1	-0.00131691			-22.1	-0.00763725			-32.1	-0.0129019
		-7	-0.00127413			-22	-0.00758517			-32	-0.0128823
		-6.9	-0.00123135			-21.9	-0.00753309			-31.9	-0.0128405
		-6.8	-0.00118857			-21.8	-0.00748101			-31.8	-0.0127764
		-6.7	-0.00114579			-21.7	-0.00742893			-31.7	-0.0127122
		-6.6	-0.00110301			-21.6	-0.00737686			-31.6	-0.012648
		-6.5	-0.00105201			-21.5	-0.00732478			-31.5	-0.0125839
		-6.4	-0.000971518			-21.4	-0.00728874			-31.4	-0.0125197
		-6.3	-0.00089103			-21.3	-0.00726744			-31.3	-0.0124556
		-6.2	-0.000810543			-21.2	-0.00724613			-31.2	-0.0123914
		-6.1	-0.000751554			-21.1	-0.00722483			-31.1	-0.0123273
		-6	-0.000696198			-21	-0.00720352			-31	-0.0122631
		-5.9	-0.000640843			-20.9	-0.00718222			-30.9	-0.012199
		-5.8	-0.000585487			-20.8	-0.00716092			-30.8	-0.0121348
		-5.7	-0.000530611			-20.7	-0.00713961			-30.7	-0.0121027
		-5.6	-0.000476948			-20.6	-0.00711831			-30.6	-0.0120935
		-5.5	-0.000423285			-20.5	-0.007097			-30.5	-0.0120843
		-5.4	-0.000369621			-20.4	-0.0070757			-30.4	-0.0120751
		-5.3	-0.000315958			-20.3	-0.00705439			-30.3	-0.012066
		-5.2	-0.000268072			-20.2	-0.00703309			-30.2	-0.0120568
		-5.1	-0.000222705			-20.1	-0.00701178			-30.1	-0.0120476
		-5	-0.000177338			-20	-0.00699048			-30	-0.0120384
		-4.9	-0.000131971			-19.9	-0.00696917			-29.9	-0.0120292
		-4.8	-8.66037e-05			-19.8	-0.00694787			-29.8	-0.01202
		-4.7	-4.12367e-05			-19.7	-0.00692656			-29.7	-0.0120108
		-4.6	-0.000116275			-19.6	-0.00690526			-29.6	-0.0120016
		-4.5	-0.000253448			-19.5	-0.00688395			-29.5	-0.0119924
		-4.4	0.000185124			-19.4	-0.00686265			-29.4	-0.0119832
		-4.3	0.000242654			-19.3	-0.00684134			-29.3	-0.011974
		-4.2	0.000370796			-19.2	-0.00682004			-29.2	-0.0119648
		-4.1	0.00063645			-19.1	-0.00679874			-29.1	-0.0119556
		-4	0.000837733			-19	-0.00677743			-29	-0.0119464
		-3.9	0.000974397			-18.9	-0.00675613			-28.9	-0.0119372
		-3.8	0.00111106			-18.8	-0.00673482			-28.8	-0.011928
		-3.7	0.00124772			-18.7	-0.00671352			-28.7	-0.0119188
		-3.6	0.000163241			-18.6	-0.00669221			-28.6	-0.0119096
		-3.5	0.00148458			-18.5	-0.00667091			-28.5	-0.0119004
		-3.4	0.0004128			-18.4	-0.0066496			-28.4	-0.0118912
		-3.3	0.000427123			-18.3	-0.0066283			-28.3	-0.011882
		-3.2	-2.43837e-05			-18.2	-0.00660699			-28.2	-0.0118729
		-3.1	0.00209376			-18.1	-0.00658569			-28.1	-0.0118463
		-3	0.000770085			-18	-0.00656438			-28	-0.0118135
		-2.9	0.00190202			-17.9	-0.00654308			-27.9	-0.0117807
		-2.8	0.00177178			-17.8	-0.00649614			-27.8	-0.0117478
		-2.7	0.00115943			-17.7	-0.00644231			-27.7	-0.011715
		-2.6	0.000493221			-17.6	-0.00638847			-27.6	-0.0116822
		-2.5	-0.000172987			-17.5	-0.00633463			-27.5	-0.0116493
		-2.4	-0.000219564			-17.4	-0.00628079			-27.4	-0.0116165
		-2.3	-0.000158024			-17.3	-0.00622696			-27.3	-0.0115837
		-2.2	-9.64833e-05			-17.2	-0.00617312			-27.2	-0.0115508
		-2.1	-3.49428e-05			-17.1	-0.00611928			-27.1	-0.011518
		-2	2.65976e-05			-17	-0.00606545			-27	-0.0114852
		-1.9	8.81381e-05			-16.9	-0.00601161			-26.9	-0.0114523
		-1.8	0.000149679			-16.8	-0.00595777			-26.8	-0.0114195
		-1.7	0.000211219			-16.7	-0.00590393			-26.7	-0.0113867
		-1.6	0.000237432			-16.6	-0.0058501			-26.6	-0.0113329
		-1.5	0.000258698			-16.5	-0.00579626			-26.5	-0.0112735
		-1.4	0.000279965			-16.4	-0.0057092			-26.4	-0.0112141
		-1.3	0.000301231			-16.3	-0.005599			-26.3	-0.0111547
		-1.2	0.000322498			-16.2	-0.0054888			-26.2	-0.0110953
		-1.1	0.000343765			-16.1	-0.0053786			-26.1	-0.0110359
		-1	0.000365031			-16	-0.0052684			-26	-0.0109766
		-0.9	0.000386298			-15.9	-0.0051582			-25.9	-0.0109172
		-0.8	0.000407564			-15.8	-0.005048			-25.8	-0.0108578
		-0.7	0.000428831			-15.7	-0.0049378			-25.7	-0.0107653
		-0.6	0.000450097			-15.6	-0.0048276			-25.6	-0.0106631
		-0.5	0.000471364			-15.5	-0.0047174			-25.5	-0.0105608
		-0.4	0.000492631			-15.4	-0.0046072			-25.4	-0.0104586
		-0.3	0.000513897			-15.3	-0.00449775			-25.3	-0.0103564
		-0.2	0.000535164			-15.2	-0.00444463			-25.2	-0.0102541
		-0.1	0.00055643			-15.1	-0.00439151			-25.1	-0.0101519
		0	0.000577697			-15	-0.0043384			-25	-0.0100655
		0.1	0.000598964			-14.9	-0.00428528			-24.9	-0.0100169
		0.2	0.00062023			-14.8	-0.00423216			-24.8	-0.00996836
		0.3	0.000641497			-14.7	-0.00417904			-24.7	-0.0099198
		0.4	0.000662763			-14.6	-0.00412592			-24.6	-0.00987124
		0.5	0.00068403			-14.5	-0.00407281			-24.5	-0.00982267
		0.6	0.000705296			-14.4	-0.00401969			-24.4	-0.00977411
		0.7	0.000726563			-14.3	-0.00396657			-24.3	-0.00972555
		0.8	0.00074783			-14.2	-0.00391345			-24.2	-0.00967698
		0.9	0.000769096			-14.1	-0.00386034			-24.1	-0.00962842
		1	0.000790363			-14	-0.00380722			-24	-0.00957986
		1.1	0.000811629			-13.9	-0.0037541			-23.9	-0.00953129
		1.2	0.000832896			-13.8	-0.00370098			-23.8	-0.00948273
		1.3	0.000854162			-13.7	-0.00364787			-23.7	-0.00943417
		1.4	0.000875429			-13.6	-0.00359475			-23.6	-0.0093856
		1.5	0.000896696			-13.5	-0.00354163			-23.5	-0.00933704
		1.6	0.000917962			-13.4	-0.00348851			-23.4	-0.00930092
		1.7	0.000939229			-13.3	-0.00336763			-23.3	-0.00927784
		1.8	0.000960495			-13.2	-0.00323552			-23.2	-0.00925476
		1.9	0.000981762			-13.1	-0.00310341			-23.1	-0.00923168
		2	0.00155336			-13	-0.00297129			-23	-0.0092086
		2.1	0.00186069			-12.9	-0.00283918			-22.9	-0.00918552
		2.2	0.00199943			-12.8	-0.00270707			-22.8	-0.00916244
		2.3	0.00213817			-12.7	-0.00257496			-22.7	-0.00913936
		2.4	0.00227691			-12.6	-0.00244284			-22.6	-0.00911628
		2.5	0.00252189			-12.5	-0.00231073			-22.5	-0.0090932
		2.6	0.00278301			-12.4	-0.00220935			-22.4	-0.00907012
		2.7	0.00314695			-12.3	-0.0021831			-22.3	-0.00904704
		2.8	0.00354348			-12.2	-0.00215685			-22.2	-0.00901672
		2.9	0.00361117			-12.1	-0.00213059			-22.1	-0.00896506
		3	0.00361375			-12	-0.00210434			-22	-0.0089134
		3.1	0.00361633			-11.9	-0.00207809			-21.9	-0.00886175
		3.2	0.00361891			-11.8	-0.00205184			-21.8	-0.00881009
		3.3	0.00361936			-11.7	-0.00202559			-21.7	-0.00875843
		3.4	0.00361939			-11.6	-0.00199934			-21.6	-0.00870678
		3.5	0.00361943			-11.5	-0.00197308			-21.5	-0.00865512
		3.6	0.00365422			-11.4	-0.00188854			-21.4	-0.00860346
		3.7	0.00370683			-11.3	-0.00177257			-21.3	-0.00855181
		3.8	0.00375943			-11.2	-0.0016566			-21.2	-0.00827614
		3.9	0.00381204			-11.1	-0.00154063			-21.1	-0.00794994
		4	0.00386464			-11	-0.00142466			-21	-0.00737629
		4.1	0.00395166			-10.9	-0.00130869			-20.9	-0.00667355
		4.2	0.00404472			-10.8	-0.00119949			-20.8	-0.00617785
		4.3	0.00413778			-10.7	-0.00119949			-20.7	-0.00579585
		4.4	0.00423084			-10.6	-0.00119949			-20.6	-0.005464
		4.5	0.0043239			-10.5	-0.00119949			-20.5	-0.00600319
		4.6	0.00439831			-10.4	-0.00119949			-20.4	-0.0061007
		4.7	0.00444966			-10.3	-0.00100084			-20.3	-0.00619821
		4.8	0.00450102			-10.2	-0.000792621			-20.2	-0.00637316
		4.9	0.00455238			-10.1	-0.000584404			-20.1	-0.00649787
		5	0.00460373			-10	-0.000413266			-20	-0.00649611
		5.1	0.00483829			-9.9	-0.00033635			-19.9	-0.00649697
		5.2	0.00524233			-9.8	-0.000259435			-19.8	-0.00649346
		5.3	0.0051393			-9.7	-0.000160888			-19.7	-0.00643359
		5.4	0.00513729			-9.6	7.79194e-06			-19.6	-0.00639746
		5.5	0.00513529			-9.5	0.000249027			-19.5	-0.00597835
		5.6	0.00513328			-9.4	0.000291336			-19.4	-0.00572916
		5.7	0.00513127			-9.3	0.000291253			-19.3	-0.00572916
		5.8	0.00512926			-9.2	0.000411825			-19.2	-0.00572917
		5.9	0.00512726			-9.1	0.000394421			-19.1	-0.00596984
		6	0.00512525			-9	0.000539022			-19	-0.00611389
		6.1	0.00512324			-8.9	0.000314462			-18.9	-0.00576098
		6.2	0.00512123			-8.8	0.000446514			-18.8	-0.0056946
		6.3	0.00511923			-8.7	0.000331157			-18.7	-0.00545928
		6.4	0.00514522			-8.6	0.000327134			-18.6	-0.00556991
		6.5	0.00517231			-8.5	-0.00128676			-18.5	-0.00611483
		6.6	0.0051994			-8.4	-0.000764228			-18.4	-0.00577114
		6.7	0.00522648			-8.3	-0.000560474			-18.3	-0.00573431
		6.8	0.00525357			-8.2	0.000167773			-18.2	-0.00572916
		6.9	0.00528065			-8.1	0.000335774			-18.1	-0.00592899
		7	0.00530774			-8	0.000357414			-18	-0.00594195
		7.1	0.00533483			-7.9	0.000320718			-17.9	-0.00572481
		7.2	0.00536191			-7.8	0.000150067			-17.8	-0.00501701
		7.3	0.005389			-7.7	0.000255599			-17.7	-0.00518172
		7.4	0.00541608			-7.6	6.82508e-05			-17.6	-0.00593093
		7.5	0.00544317			-7.5	0.000128512			-17.5	-0.00573465
		7.6	0.00547026			-7.4	0.000206793			-17.4	-0.00572916
		7.7	0.00549734			-7.3	0.000285073			-17.3	-0.00514618
		7.8	0.00552443			-7.2	0.000363353			-17.2	-0.00568487
		7.9	0.00555152			-7.1	0.000441633			-17.1	-0.00552718
		8	0.0055786			-7	0.000519913			-17	-0.00587739
		8.1	0.00560569			-6.9	0.000598193			-16.9	-0.00573395
		8.2	0.00563643			-6.8	0.000676473			-16.8	-0.00572635
		8.3	0.00570471			-6.7	0.000754753			-16.7	-0.00572667
		8.4	0.005773			-6.6	0.000833033			-16.6	-0.00572699
		8.5	0.00584128			-6.5	0.000911313			-16.5	-0.00572731
		8.6	0.00590957			-6.4	0.000989593			-16.4	-0.00572764
		8.7	0.00597785			-6.3	0.00106787			-16.3	-0.00572796
		8.8	0.00604614			-6.2	0.00114615			-16.2	-0.00572828
		8.9	0.00611442			-6.1	0.00122443			-16.1	-0.00572861
		9	0.00618271			-6	0.00130271			-16	-0.00572893
		9.1	0.00625099			-5.9	0.00138099			-15.9	-0.00572916
		9.2	0.00631927			-5.8	0.00145927			-15.8	-0.00572916
		9.3	0.00638756			-5.7	0.00153755			-15.7	-0.00572916
		9.4	0.00645584			-5.6	0.00161583			-15.6	-0.00572916
		9.5	0.00652413			-5.5	0.00169411			-15.5	-0.00572916
		9.6	0.00659241			-5.4	0.00177239			-15.4	-0.00572916
		9.7	0.00666365			-5.3	0.00185067			-15.3	-0.0051727
		9.8	0.00673908			-5.2	0.00192895			-15.2	-0.00513585
		9.9	0.0068145			-5.1	0.00200723			-15.1	-0.00498515
		10	0.00688992			-5	0.00208551			-15	-0.00496476
		10.1	0.00696535			-4.9	0.000978016			-14.9	-0.00496476
		10.2	0.00704077			-4.8	0.00182831			-14.8	-0.00496488
		10.3	0.0071162			-4.7	0.00185009			-14.7	-0.00496562
		10.4	0.00719162			-4.6	0.00187186			-14.6	-0.00496636
		10.5	0.00726704			-4.5	0.00189364			-14.5	-0.0049671
		10.6	0.00734247			-4.4	0.00191541			-14.4	-0.00496784
		10.7	0.00741789			-4.3	0.00193719			-14.3	-0.00499756
		10.8	0.00749332			-4.2	0.00195896			-14.2	-0.00502874
		10.9	0.00756874			-4.1	0.00198074			-14.1	-0.00505993
		11	0.00764416			-4	0.00200252			-14	-0.00509111
		11.1	0.00765841			-3.9	0.00202429			-13.9	-0.00512229
		11.2	0.00765841			-3.8	0.00204607			-13.8	-0.00515348
		11.3	0.00765841			-3.7	0.00206784			-13.7	-0.00518466
		11.4	0.00765841			-3.6	0.00208962			-13.6	-0.00521584
		11.5	0.00765841			-3.5	0.00210053			-13.5	-0.00523853
		11.6	0.00765841			-3.4	0.00210053			-13.4	-0.00523853
		11.7	0.00765841			-3.3	0.00210053			-13.3	-0.00523853
		11.8	0.00765841			-3.2	0.00210053			-13.2	-0.00523853
		11.9	0.00771335			-3.1	0.00210053			-13.1	-0.00523853
		12	0.0078023			-3	0.00210053			-13	-0.00523853
		12.1	0.00789125			-2.9	0.00210053			-12.9	-0.00523853
		12.2	0.0079802			-2.8	0.00210053			-12.8	-0.00523853
		12.3	0.00806915			-2.7	0.00210053			-12.7	-0.00523853
		12.4	0.0081581			-2.6	0.00210053			-12.6	-0.00523853
		12.5	0.00824705			-2.5	0.00210053			-12.5	-0.00523853
		12.6	0.008336			-2.4	0.00209664			-12.4	-0.00523853
		12.7	0.00842495			-2.3	0.00209059			-12.3	-0.00523853
		12.8	0.0085139			-2.2	0.00208454			-12.2	-0.00523853
		12.9	0.00860285			-2.1	0.00207849			-12.1	-0.00523853
		13	0.0086918			-2	0.00207244			-12	-0.00499357
		13.1	0.00878075			-1.9	0.0020664			-11.9	-0.00446861
		13.2	0.0088697			-1.8	0.00206035			-11.8	-0.0039505
		13.3	0.00895832			-1.7	0.0020543			-11.7	-0.00455389
		13.4	0.00904641			-1.6	0.00204825			-11.6	-0.00324421
		13.5	0.0091345			-1.5	0.0020422			-11.5	-0.00466184
		13.6	0.00922259			-1.4	0.00203616			-11.4	-0.00397143
		13.7	0.00931068			-1.3	0.00203011			-11.3	-0.00328101
		13.8	0.00939877			-1.2	0.00202406			-11.2	-0.00279981
		13.9	0.00948686			-1.1	0.00201801			-11.1	-0.00285888
		14	0.00957495			-1	0.00201196			-11	-0.00236287
		14.1	0.00966304			-0.9	0.00200592			-10.9	-0.0023658
		14.2	0.00975113			-0.8	0.00199987			-10.8	-0.00236873
		14.3	0.00983922			-0.7	0.00199382			-10.7	-0.00243889
		14.4	0.00992731			-0.6	0.00198777			-10.6	-0.002567
		14.5	0.0100154			-0.5	0.00198172			-10.5	-0.00269512
		14.6	0.0101035			-0.4	0.00197568			-10.4	-0.00282324
		14.7	0.0101925			-0.3	0.00196963			-10.3	-0.00295135
		14.8	0.010314			-0.2	0.00196358			-10.2	-0.00307947
		14.9	0.0104354			-0.1	0.00195753			-10.1	-0.0031908
		15	0.0105568			0	0.00195148			-10	-0.00323224
		15.1	0.0106783			0.1	0.00194544			-9.9	-0.00327367
		15.2	0.0107997			0.2	0.00193939			-9.8	-0.0033151
		15.3	0.0109211			0.3	0.00193334			-9.7	-0.00335653
		15.4	0.0110305			0.4	0.00192729			-9.6	-0.00339796
		15.5	0.0111244			0.5	0.00192125			-9.5	-0.00343274
		15.6	0.0112184			0.6	0.0019152			-9.4	-0.00343274
		15.7	0.0113123			0.7	0.00190915			-9.3	-0.00343274
		15.8	0.0114062			0.8	0.0019031			-9.2	-0.00343274
		15.9	0.0115001			0.9	0.00189705			-9.1	-0.00341312
		16	0.0115941			1	0.00189101			-9	-0.00333408
		16.1	0.011688			1.1	0.00188496			-8.9	-0.00325504
		16.2	0.0117625			1.2	0.00187891			-8.8	-0.00318708
		16.3	0.0117633			1.3	0.00187286			-8.7	-0.0031537
		16.4	0.011764			1.4	0.00186681			-8.6	-0.00312033
		16.5	0.0117648			1.5	0.00186077			-8.5	-0.00308696
		16.6	0.0117997			1.6	0.00185472			-8.4	-0.00305358
		16.7	0.0118655			1.7	0.00184867			-8.3	-0.00302021
		16.8	0.0119313			1.8	0.00184262			-8.2	-0.00298683
		16.9	0.0119971			1.9	0.00183657			-8.1	-0.00295346
		17	0.0120629			2	0.00183053			-8	-0.00293095
		17.1	0.0121287			2.1	0.00182448			-7.9	-0.00291406
		17.2	0.0121945			2.2	0.00181843			-7.8	-0.00289717
		17.3	0.0122603			2.3	0.00181238			-7.7	-0.00288027
		17.4	0.0123261			2.4	0.00180633			-7.6	-0.00286338
		17.5	0.012392			2.5	0.00228842			-7.5	-0.00284648
		17.6	0.0124578			2.6	0.00252187			-7.4	-0.00282959
		17.7	0.0125236			2.7	0.0024116			-7.3	-0.00281269
		17.8	0.0123672			2.8	0.00230531			-7.2	-0.0027958
		17.9	0.0121884			2.9	0.00230534			-7.1	-0.00277891
		18	0.0120096			3	0.00230536			-7	-0.00276201
		18.1	0.0118308			3.1	0.00230539			-6.9	-0.00274512
		18.2	0.011652			3.2	0.00230541			-6.8	-0.00272822
		18.3	0.0114732			3.3	0.00237913			-6.7	-0.00271133
		18.4	0.0114841			3.4	0.00248636			-6.6	-0.00269444
		18.5	0.0115288			3.5	0.00259359			-6.5	-0.00267754
		18.6	0.0115735			3.6	0.00270082			-6.4	-0.00266065
		18.7	0.0116181			3.7	0.00280805			-6.3	-0.00264375
		18.8	0.0116628			3.8	0.00291528			-6.2	-0.00262686
		18.9	0.0117048			3.9	0.00302251			-6.1	-0.00260996
		19	0.0117048			4	0.00312507			-6	-0.00259307
		19.1	0.0117048			4.1	0.00322394			-5.9	-0.00257618
		19.2	0.0117048			4.2	0.00332281			-5.8	-0.00255928
		19.3	0.0117048			4.3	0.00342168			-5.7	-0.00254239
		19.4	0.0117048			4.4	0.00352055			-5.6	-0.00252549
		19.5	0.0117048			4.5	0.0038605			-5.5	-0.0025086
		19.6	0.0118408			4.6	0.00483205			-5.4	-0.0024917
		19.7	0.011995			4.7	0.00557176			-5.3	-0.00247481
		19.8	0.0121493			4.8	0.00567783			-5.2	-0.00245792
		19.9	0.0123035			4.9	0.00585786			-5.1	-0.00244102
		20	0.0124578			5	0.00572867			-5	-0.00242192
		20.1	0.0126121			5.1	0.00569836			-4.9	-0.00239448
		20.2	0.0127348			5.2	0.00573511			-4.8	-0.00236703
		20.3	0.0127367			5.3	0.00577186			-4.7	-0.00233958
		20.4	0.0127386			5.4	0.0058086			-4.6	-0.00231214
		20.5	0.0127405			5.5	0.00584535			-4.5	-0.00228469
		20.6	0.0127424			5.6	0.0058821			-4.4	-0.00225724
		20.7	0.0128771			5.7	0.00591885			-4.3	-0.0022298
		20.8	0.0130701			5.8	0.00594478			-4.2	-0.00220235
		20.9	0.0132631			5.9	0.0059012			-4.1	-0.00217491
		21	0.0134561			6	0.00585761			-4	-0.00215048
		21.1	0.0135192			6.1	0.00581403			-3.9	-0.00212609
		21.2	0.0135192			6.2	0.00577044			-3.8	-0.00210171
		21.3	0.0135192			6.3	0.00572686			-3.7	-0.00207732
		21.4	0.0135192			6.4	0.00568328			-3.6	-0.00205293
		21.5	0.0135191			6.5	0.00579665			-3.5	-0.00202854
		21.6	0.0135191			6.6	0.00593964			-3.4	-0.00200415
		21.7	0.0135191			6.7	0.00608263			-3.3	-0.00197977
		21.8	0.0135191			6.8	0.00621061			-3.2	-0.00195538
		21.9	0.0135191			6.9	0.00627004			-3.1	-0.00193099
		22	0.0135565			7	0.00632946			-3	-0.0019066
		22.1	0.0136619			7.1	0.00638889			-2.9	-0.00186177
		22.2	0.0137674			7.2	0.00644132			-2.8	-0.00179936
		22.3	0.0138728			7.3	0.00647925			-2.7	-0.00173696
		22.4	0.0139783			7.4	0.00651718			-2.6	-0.00167456
		22.5	0.0140837			7.5	0.0065551			-2.5	-0.00161216
		22.6	0.0141891			7.6	0.00659303			-2.4	-0.00154976
		22.7	0.0142899			7.7	0.00663095			-2.3	-0.00148736
		22.8	0.0143505			7.8	0.00666888			-2.2	-0.00142495
		22.9	0.0144112			7.9	0.00667832			-2.1	-0.00139921
		23	0.0144718			8	0.00667832			-2	-0.00138188
		23.1	0.0145325			8.1	0.00667832			-1.9	-0.00136456
		23.2	0.0145931			8.2	0.00667832			-1.8	-0.00134723
		23.3	0.0146537			8.3	0.00667832			-1.7	-0.0013299
		23.4	0.0147144			8.4	0.00667832			-1.6	-0.00131257
		23.5	0.014775			8.5	0.00667832			-1.5	-0.00129525
		23.6	0.0148356			8.6	0.00668286			-1.4	-0.00127792
		23.7	0.0148937			8.7	0.00669293			-1.3	-0.00126059
		23.8	0.0149517			8.8	0.00670299			-1.2	-0.00124327
		23.9	0.0150098			8.9	0.00671306			-1.1	-0.00122594
		24	0.0150679			9	0.00672312			-1	-0.00120861
		24.1	0.0151259			9.1	0.00673318			-0.9	-0.00119129
		24.2	0.015184			9.2	0.00674325			-0.8	-0.00117396
		24.3	0.0152421			9.3	0.00675331			-0.7	-0.00115663
		24.4	0.0153002			9.4	0.00676338			-0.6	-0.00113931
		24.5	0.0153582			9.5	0.00677344			-0.5	-0.00112198
		24.6	0.0154163			9.6	0.00678351			-0.4	-0.00110465
		24.7	0.0154744			9.7	0.00679357			-0.3	-0.00108733
		24.8	0.0155324			9.8	0.00680364			-0.2	-0.00107
		24.9	0.0155904			9.9	0.0068137			-0.1	-0.00105267
		25	0.0156386			10	0.00682376			0	-0.00103534
		25.1	0.0156868			10.1	0.00683383			0.1	-0.00101802
		25.2	0.015735			10.2	0.00684389			0.2	-0.00100069
		25.3	0.0157832			10.3	0.00685396			0.3	-0.000983364
		25.4	0.0158314			10.4	0.00686402			0.4	-0.000966037
		25.5	0.0158795			10.5	0.00687409			0.5	-0.000948711
		25.6	0.0159277			10.6	0.00688415			0.6	-0.000931384
		25.7	0.0159759			10.7	0.00689422			0.7	-0.000914057
		25.8	0.0160241			10.8	0.00690428			0.8	-0.000875486
		25.9	0.0160723			10.9	0.00691434			0.9	-0.000788032
		26	0.0161205			11	0.00692441			1	-0.000700578
		26.1	0.0161686			11.1	0.00694763			1.1	-0.000613124
		26.2	0.0162168			11.2	0.00697905			1.2	-0.00052567
		26.3	0.016265			11.3	0.00701046			1.3	-0.000438216
		26.4	0.0163132			11.4	0.00704188			1.4	-0.000350762
		26.5	0.0163614			11.5	0.00707329			1.5	-0.000263308
		26.6	0.0164095			11.6	0.00710471			1.6	-0.000175855
		26.7	0.0164577			11.7	0.00713612			1.7	-8.84008e-05
		26.8	0.0165059			11.8	0.00716754			1.8	-9.46909e-07
		26.9	0.0165541			11.9	0.00719895			1.9	8.6507e-05
		27	0.0166023			12	0.00723037			2	0.000129163
		27.1	0.0166167			12.1	0.00726178			2.1	0.000149608
		27.2	0.0166167			12.2	0.0072932			2.2	0.000170052
		27.3	0.0166167			12.3	0.00732461			2.3	0.000190496
		27.4	0.0166167			12.4	0.00735603			2.4	0.000210941
		27.5	0.0166167			12.5	0.00738745			2.5	0.000231385
		27.6	0.0166167			12.6	0.00741886			2.6	0.000251829
		27.7	0.0166586			12.7	0.00745028			2.7	0.000272274
		27.8	0.0168013			12.8	0.00748169			2.8	0.000292718
		27.9	0.016944			12.9	0.00751311			2.9	0.000313162
		28	0.0170867			13	0.00754452			3	0.000333607
		28.1	0.0172294			13.1	0.00757594			3.1	0.000354051
		28.2	0.0173721			13.2	0.00760735			3.2	0.000374495
		28.3	0.0176099			13.3	0.00763877			3.3	0.000404869
		28.4	0.0178612			13.4	0.00767018			3.4	0.000448391
		28.5	0.0181125			13.5	0.00769818			3.5	0.000491913
		28.6	0.0183639			13.6	0.00771756			3.6	0.000535435
		28.7	0.0186152			13.7	0.00773693			3.7	0.000578957
		28.8	0.0188665			13.8	0.00775631			3.8	0.000622479
		28.9	0.0191178			13.9	0.00777569			3.9	0.000666001
		29	0.0191954			14	0.00779507			4	0.000709523
		29.1	0.0192144			14.1	0.00781445			4.1	0.000753044
		29.2	0.0192334			14.2	0.00783383			4.2	0.000796566
		29.3	0.0192523			14.3	0.00785321			4.3	0.000840088
		29.4	0.0192713			14.4	0.00787259			4.4	0.000881754
		29.5	0.0192903			14.5	0.00789197			4.5	0.000904121
		29.6	0.0193093			14.6	0.00791134			4.6	0.000926488
		29.7	0.0193282			14.7	0.00793072			4.7	0.000948855
		29.8	0.0193472			14.8	0.00808679			4.8	0.000971222
		29.9	0.0193662			14.9	0.00843593			4.9	0.000993589
		30	0.0193852			15	0.00878506			5	0.00101596
		30.1	0.0194042			15.1	0.0091342			5.1	0.00103832
		30.2	0.0194231			15.2	0.00948333			5.2	0.00106069
		30.3	0.0194421			15.3	0.00983247			5.3	0.00108306
		30.4	0.0194742			15.4	0.0101816			5.4	0.00110542
		30.5	0.0195361			15.5	0.0105307			5.5	0.00112779
		30.6	0.019598			15.6	0.0108799			5.6	0.00115201
		30.7	0.0196599			15.7	0.011229			5.7	0.0011768
		30.8	0.0197218			15.8	0.0115781			5.8	0.00120158
		30.9	0.0197837			15.9	0.0119273			5.9	0.00122636
		31	0.0198456			16	0.0122764			6	0.00125114
		31.1	0.0199075			16.1	0.0125114			6.1	0.00127593
		31.2	0.0199829			16.2	0.0120966			6.2	0.00130071
		31.3	0.02008			16.3	0.0125343			6.3	0.00132549
		31.4	0.0201771			16.4	0.0110408			6.4	0.00135027
		31.5	0.0202742			16.5	0.0115651			6.5	0.00137505
		31.6	0.0203714			16.6	0.0114124			6.6	0.00139984
		31.7	0.0204685			16.7	0.0115544			6.7	0.00142462
		31.8	0.0205656			16.8	0.0116963			6.8	0.0014494
		31.9	0.0206627			16.9	0.0121119			6.9	0.00147418
		32	0.0207018			17	0.0130802			7	0.00149897
		32.1	0.0207018			17.1	0.0130196			7.1	0.00152375
		32.2	0.0207018			17.2	0.012959			7.2	0.00154853
		32.3	0.0207018			17.3	0.0128984			7.3	0.00157331
		32.4	0.0207018			17.4	0.0128378			7.4	0.0015981
		32.5	0.0207018			17.5	0.0114463			7.5	0.00162288
		32.6	0.0207018			17.6	0.0110291			7.6	0.00165615
		32.7	0.0207881			17.7	0.0127727			7.7	0.00174351
		32.8	0.0209337			17.8	0.0117875			7.8	0.00183088
		32.9	0.0210794			17.9	0.0127189			7.9	0.00191825
		33	0.0212251			18	0.0126121			8	0.00200562
		33.1	0.0213708			18.1	0.0125366			8.1	0.00209299
		33.2	0.0215165			18.2	0.0124412			8.2	0.00218036
		33.3	0.0216621			18.3	0.012252			8.3	0.00226773
		33.4	0.0217806			18.4	0.0124135			8.4	0.00235509
		33.5	0.0218678			18.5	0.0124919			8.5	0.00243443
		33.6	0.0219549			18.6	0.0124845			8.6	0.00249393
		33.7	0.0220421			18.7	0.0124634			8.7	0.00255342
		33.8	0.0221293			18.8	0.0124424			8.8	0.00261292
		33.9	0.0222165			18.9	0.0124214			8.9	0.00267241
		34	0.0223037			19	0.0124003			9	0.0027319
		34.1	0.0223908			19.1	0.0123793			9.1	0.0027914
		34.2	0.022478			19.2	0.0123582			9.2	0.00285089
		34.3	0.0225358			19.3	0.0123372			9.3	0.00291038
		34.4	0.0225829			19.4	0.0123162			9.4	0.00296988
		34.5	0.02263			19.5	0.0123005			9.5	0.00302937
		34.6	0.0226771			19.6	0.0122944			9.6	0.00308886
		34.7	0.0227242			19.7	0.0122883			9.7	0.00314836
		34.8	0.0227713			19.8	0.0122822			9.8	0.00320785
		34.9	0.0228184			19.9	0.0122761			9.9	0.00326734
		35	0.0228655			20	0.01227			10	0.00332684
		35.1	0.0229127			20.1	0.0122639			10.1	0.00338633
		35.2	0.0229598			20.2	0.0122627			10.2	0.00344429
		35.3	0.022992			20.3	0.0122619			10.3	0.00350035
		35.4	0.022992			20.4	0.0122611			10.4	0.00355642
		35.5	0.022992			20.5	0.0122603			10.5	0.00361248
		35.6	0.022992			20.6	0.0122595			10.6	0.00366854
		35.7	0.022992			20.7	0.0122587			10.7	0.0037246
		35.8	0.022992			20.8	0.0122641			10.8	0.00378066
		35.9	0.022992			20.9	0.0123015			10.9	0.00383672
		36	0.022992			21	0.0123388			11	0.00389279
		36.1	0.022992			21.1	0.0123762			11.1	0.00394833
		36.2	0.022992			21.2	0.0124135			11.2	0.00399385
		36.3	0.022992			21.3	0.0124509			11.3	0.00403937
		36.4	0.022992			21.4	0.0124883			11.4	0.00408489
		36.5	0.022992			21.5	0.0125223			11.5	0.00413041
		36.6	0.022992			21.6	0.0125391			11.6	0.00417593
		36.7	0.022992			21.7	0.0125559			11.7	0.00422145
		36.8	0.0230726			21.8	0.0125726			11.8	0.00426696
		36.9	0.0231551			21.9	0.0125894			11.9	0.00431248
		37	0.0232376			22	0.0126061			12	0.004358
		37.1	0.02332			22.1	0.0126229			12.1	0.00440352
		37.2	0.0234025			22.2	0.0126396			12.2	0.00445734
		37.3	0.0234994			22.3	0.0126564			12.3	0.0045275
		37.4	0.023649			22.4	0.0126731			12.4	0.00459766
		37.5	0.0237985			22.5	0.0126899			12.5	0.00466782
		37.6	0.023948			22.6	0.0127066			12.6	0.00473798
		37.7	0.0240976			22.7	0.0127234			12.7	0.00480814
		37.8	0.0242471			22.8	0.0127402			12.8	0.0048783
		37.9	0.0242872			22.9	0.0127569			12.9	0.00494826
		38	0.024323			23	0.0128476			13	0.00496851
		38.1	0.0243587			23.1	0.01294			13.1	0.00498877
		38.2	0.0243944			23.2	0.0130324			13.2	0.00500903
		38.3	0.0244302			23.3	0.0131249			13.3	0.00502929
		38.4	0.0244659			23.4	0.0132173			13.4	0.00504955
		38.5	0.0245016			23.5	0.0133097			13.5	0.00506981
		38.6	0.0245374			23.6	0.0134022			13.6	0.00509006
		38.7	0.0245731			23.7	0.0134946			13.7	0.00511032
		38.8	0.0246088			23.8	0.0135629			13.8	0.00513058
		38.9	0.0246446			23.9	0.0136159			13.9	0.00515084
		39	0.0246803			24	0.013669			14	0.0051711
		39.1	0.024716			24.1	0.0137221			14.1	0.00519136
		39.2	0.0247505			24.2	0.0137752			14.2	0.00521161
		39.3	0.0247807			24.3	0.0138282			14.3	0.00673944
		39.4	0.0248109			24.4	0.0138813			14.4	0.0083916
		39.5	0.024841			24.5	0.0139344			14.5	0.00771156
		39.6	0.0248712			24.6	0.0139875			14.6	0.00703153
		39.7	0.0249014			24.7	0.0140449			14.7	0.00635149
		39.8	0.0249316			24.8	0.014108			14.8	0.00715346
		39.9	0.0249618			24.9	0.0141712			14.9	0.00831252
		40	0.024993			25	0.0142344			15	0.00831252
		40.1	0.0250306			25.1	0.0142975			15.1	0.00807816
		40.2	0.0250683			25.2	0.0143607			15.2	0.00664387
		40.3	0.025106			25.3	0.0144238			15.3	0.00717282
		40.4	0.0251436			25.4	0.014487			15.4	0.00714114
		40.5	0.0251813			25.5	0.0145381			15.5	0.00729782
		40.6	0.025219			25.6	0.0145591			15.6	0.00745451
		40.7	0.0253237			25.7	0.0145802			15.7	0.00761119
		40.8	0.0254592			25.8	0.0146012			15.8	0.00776788
		40.9	0.0255946			25.9	0.0146222			15.9	0.00792457
		41	0.02573			26	0.0146432			16	0.00808125
		41.1	0.0258655			26.1	0.0146643			16.1	0.00823794
		41.2	0.0259892			26.2	0.0146853			16.2	0.00830956
		41.3	0.0260142			26.3	0.0147063			16.3	0.00830984
		41.4	0.0260393			26.4	0.0147273			16.4	0.00831013
		41.5	0.0260643			26.5	0.0147484			16.5	0.00831041
		41.6	0.0260894			26.6	0.0147694			16.6	0.0083107
		41.7	0.0261144			26.7	0.0155434			16.7	0.00831098
		41.8	0.0261394			26.8	0.0179246			16.8	0.00831127
		41.9	0.0261645			26.9	0.0176852			16.9	0.00831155
		42	0.0261895			27	0.0166481			17	0.00831184
		42.1	0.0262146			27.1	0.0164132			17.1	0.00831212
		42.2	0.0262396			27.2	0.0174002			17.2	0.00831241
		42.3	0.0262647			27.3	0.0174047			17.3	0.00831252
		42.4	0.0263235			27.4	0.017409			17.4	0.00831252
		42.5	0.0263889			27.5	0.0173854			17.5	0.00831252
		42.6	0.0264542			27.6	0.017386			17.6	0.00831252
		42.7	0.0265195			27.7	0.0173865			17.7	0.00831252
		42.8	0.0265848			27.8	0.017387			17.8	0.00827924
		42.9	0.0266502			27.9	0.0173875			17.9	0.00823721
		43	0.0267155			28	0.017388			18	0.00819519
		43.1	0.0267683			28.1	0.0173927			18.1	0.00815316
		43.2	0.0268066			28.2	0.0174305			18.2	0.00811114
		43.3	0.026845			28.3	0.0174682			18.3	0.00807161
		43.4	0.0268833			28.4	0.017506			18.4	0.00806678
		43.5	0.0269216			28.5	0.0175438			18.5	0.00806195
		43.6	0.0269599			28.6	0.0175816			18.6	0.00805711
		43.7	0.0269982			28.7	0.0176193			18.7	0.00805228
		43.8	0.0270371			28.8	0.0176135			18.8	0.00804745
		43.9	0.027077			28.9	0.0175826			18.9	0.00804261
		44	0.027117			29	0.0175517			19	0.00806476
		44.1	0.0271569			29.1	0.0175208			19.1	0.00818078
		44.2	0.0271969			29.2	0.0174898			19.2	0.0082968
		44.3	0.0272368			29.3	0.0174589			19.3	0.00841282
		44.4	0.0272768			29.4	0.017428			19.4	0.00852884
		44.5	0.0273168			29.5	0.0173971			19.5	0.00864486
		44.6	0.0273567			29.6	0.0174147			19.6	0.00876088
		44.7	0.0273967			29.7	0.0174727			19.7	0.00880165
		44.8	0.0274366			29.8	0.0175306			19.8	0.0087993
		44.9	0.0274766			29.9	0.0175885			19.9	0.00879694
		45	0.0275165			30	0.0176465			20	0.00879459
		45.1	0.0275708			30.1	0.0177044			20.1	0.00879224
		45.2	0.0277186			30.2	0.0177624			20.2	0.00878988
		45.3	0.0278665			30.3	0.0178203			20.3	0.00878753
		45.4	0.0280143			30.4	0.0178782			20.4	0.00878517
		45.5	0.0281622			30.5	0.0179362			20.5	0.00878282
		45.6	0.02831			30.6	0.0179941			20.6	0.00878046
		45.7	0.0284579			30.7	0.0180521			20.7	0.00877811
		45.8	0.0285928			30.8	0.01811			20.8	0.00877575
		45.9	0.0284962			30.9	0.0181596			20.9	0.0087734
		46	0.0283996			31	0.0181938			21	0.00877104
		46.1	0.0283031			31.1	0.0182281			21.1	0.00876869
		46.2	0.0282065			31.2	0.0182623			21.2	0.00876725
		46.3	0.02811			31.3	0.0182965			21.3	0.00876847
		46.4	0.0282041			31.4	0.0183308			21.4	0.00876968
		46.5	0.0284865			31.5	0.018365			21.5	0.0087709
		46.6	0.0287688			31.6	0.0183993			21.6	0.00877212
		46.7	0.0290512			31.7	0.0184335			21.7	0.00877333
		46.8	0.0293336			31.8	0.0184677			21.8	0.00877455
		46.9	0.0290519			31.9	0.018502			21.9	0.00878723
		47	0.0287195			32	0.0185362			22	0.00885374
		47.1	0.0283871			32.1	0.0185705			22.1	0.00892024
		47.2	0.0283993			32.2	0.0186047			22.2	0.00898675
		47.3	0.0285776			32.3	0.0186389			22.3	0.00905325
		47.4	0.028756			32.4	0.0186724			22.4	0.00911976
		47.5	0.0289343			32.5	0.0187022			22.5	0.00918626
		47.6	0.0290472			32.6	0.0187321			22.6	0.00925277
		47.7	0.029049			32.7	0.0187619			22.7	0.00929061
		47.8	0.0290509			32.8	0.0187917			22.8	0.0093232
		47.9	0.0290528			32.9	0.0188215			22.9	0.00935579
		48	0.0290546			33	0.0188513			23	0.00938838
		48.1	0.0290861			33.1	0.0188812			23.1	0.00942096
		48.2	0.0291285			33.2	0.018911			23.2	0.00945355
		48.3	0.0291708			33.3	0.0189408			23.3	0.00948614
		48.4	0.0292131			33.4	0.0189706			23.4	0.00951873
		48.5	0.0292555			33.5	0.0190004			23.5	0.00956869
		48.6	0.0292978			33.6	0.0190303			23.6	0.00964036
		48.7	0.0293498			33.7	0.0190601			23.7	0.00971203
		48.8	0.0294049			33.8	0.0190899			23.8	0.00978369
		48.9	0.0294601			33.9	0.0191197			23.9	0.00985536
		49	0.0295152			34	0.0191495			24	0.00992703
		49.1	0.0295704			34.1	0.0191794			24.1	0.00999869
		49.2	0.0296255			34.2	0.0192092			24.2	0.0100704
		49.3	0.0296807			34.3	0.019239			24.3	0.010142
		49.4	0.0297358			34.4	0.0192688			24.4	0.0102137
		49.5	0.029791			34.5	0.0192986			24.5	0.0102854
		49.6	0.0298461			34.6	0.0193285			24.6	0.0103198
		49.7	0.0299013			34.7	0.0193583			24.7	0.0103437
		49.8	0.0299564			34.8	0.0193881			24.8	0.0103676
		49.9	0.0300116			34.9	0.0194179			24.9	0.0103915
		50	0.0300667			35	0.0194741			25	0.0104154
		50.1	0.0301651			35.1	0.0195533			25.1	0.0104393
		50.2	0.0302687			35.2	0.0196325			25.2	0.0104632
		50.3	0.0303723			35.3	0.0197117			25.3	0.0104871
		50.4	0.030476			35.4	0.0197909			25.4	0.010511
		50.5	0.0305796			35.5	0.0198701			25.5	0.010535
		50.6	0.0306832			35.6	0.0199493			25.6	0.0105589
		50.7	0.0307868			35.7	0.0200284			25.7	0.0105871
		50.8	0.0308793			35.8	0.0201076			25.8	0.010624
		50.9	0.0309641			35.9	0.0201868			25.9	0.010661
		51	0.031049			36	0.020252			26	0.0106979
		51.1	0.0311339			36.1	0.0203153			26.1	0.0107349
		51.2	0.0312188			36.2	0.0203786			26.2	0.0107718
		51.3	0.0313036			36.3	0.0204419			26.3	0.0108087
		51.4	0.0313875			36.4	0.0205052			26.4	0.0108457
		51.5	0.0314657			36.5	0.0205685			26.5	0.0108826
		51.6	0.0315438			36.6	0.0206318			26.6	0.0109196
		51.7	0.031622			36.7	0.0206951			26.7	0.0109565
		51.8	0.0317002			36.8	0.0207584			26.8	0.0109935
		51.9	0.0317783			36.9	0.0208217			26.9	0.0110304
		52	0.0318565			37	0.020885			27	0.0110674
		52.1	0.0319176			37.1	0.0209483			27.1	0.0111043
		52.2	0.0319611			37.2	0.0210116			27.2	0.0111412
		52.3	0.0320047			37.3	0.0210749			27.3	0.0111782
		52.4	0.0320482			37.4	0.0211382			27.4	0.0112151
		52.5	0.0320918			37.5	0.0212052			27.5	0.0112521
		52.6	0.0321353			37.6	0.0213407			27.6	0.011289
		52.7	0.0321788			37.7	0.0214761			27.7	0.011326
		52.8	0.0322224			37.8	0.0216115			27.8	0.0113772
		52.9	0.0322659			37.9	0.0217469			27.9	0.0114365
		53	0.0323095			38	0.0218824			28	0.0114959
		53.1	0.032353			38.1	0.0220178			28.1	0.0115552
		53.2	0.0323966			38.2	0.0221532			28.2	0.0116145
		53.3	0.0324401			38.3	0.0222777			28.3	0.0116738
		53.4	0.0324836			38.4	0.0223848			28.4	0.0117331
		53.5	0.0325272			38.5	0.0224919			28.5	0.0117925
		53.6	0.0325707			38.6	0.0225989			28.6	0.0118513
		53.7	0.0326143			38.7	0.022706			28.7	0.0119094
		53.8	0.0326578			38.8	0.0228131			28.8	0.0119675
		53.9	0.0327514			38.9	0.0229202			28.9	0.0120256
		54	0.0328484			39	0.0230233			29	0.0120836
		54.1	0.0329454			39.1	0.0231144			29.1	0.0121417
		54.2	0.0330424			39.2	0.0232055			29.2	0.0121998
		54.3	0.0331394			39.3	0.0232966			29.3	0.0122579
		54.4	0.0332364			39.4	0.0233877			29.4	0.012316
		54.5	0.0333334			39.5	0.0234788			29.5	0.0123603
		54.6	0.0334304			39.6	0.0235353			29.6	0.0123796
		54.7	0.0335814			39.7	0.0235863			29.7	0.012399
		54.8	0.0337483			39.8	0.0236373			29.8	0.0124183
		54.9	0.0339153			39.9	0.0236882			29.9	0.0124376
		55	0.0340823			40	0.0237392			30	0.0124569
		55.1	0.0342492			40.1	0.0238369			30.1	0.0124762
		55.2	0.0344162			40.2	0.0239832			30.2	0.0124955
		55.3	0.0345832			40.3	0.0241295			30.3	0.0125148
		55.4	0.0347102			40.4	0.0242758			30.4	0.0125341
		55.5	0.0347476			40.5	0.0244221			30.5	0.0125535
		55.6	0.034785			40.6	0.0245398			30.6	0.0125728
		55.7	0.0348224			40.7	0.0245781			30.7	0.0125925
		55.8	0.0348598			40.8	0.0246165			30.8	0.0126222
		55.9	0.0348972			40.9	0.0246548			30.9	0.0126519
		56	0.0349345			41	0.0246932			31	0.0126815
		56.1	0.0349719			41.1	0.0247315			31.1	0.0127112
		56.2	0.0350093			41.2	0.0247699			31.2	0.0127408
		56.3	0.0350467			41.3	0.0247826			31.3	0.0127705
		56.4	0.0350841			41.4	0.0247826			31.4	0.0128001
		56.5	0.0351215			41.5	0.0247826			31.5	0.0128298
		56.6	0.0351589			41.6	0.0247826			31.6	0.0128595
		56.7	0.0351963			41.7	0.0247826			31.7	0.0128891
		56.8	0.0352765			41.8	0.0247826			31.8	0.0129188
		56.9	0.0353817			41.9	0.0247826			31.9	0.0129484
		57	0.0354869			42	0.0247826			32	0.0129781
		57.1	0.0355921			42.1	0.0247826			32.1	0.0130077
		57.2	0.0356973			42.2	0.0247826			32.2	0.0130374
		57.3	0.0358024			42.3	0.0247826			32.3	0.013067
		57.4	0.0359076			42.4	0.0247826			32.4	0.0130967
		57.5	0.0359895			42.5	0.0247826			32.5	0.0131264
		57.6	0.0360312			42.6	0.0247826			32.6	0.013156
		57.7	0.0360729			42.7	0.0247826			32.7	0.0131857
		57.8	0.0361145			42.8	0.0247849			32.8	0.0132153
		57.9	0.0361562			42.9	0.0248442			32.9	0.013245
		58	0.0361979			43	0.0249035			33	0.0132746
		58.1	0.0362395			43.1	0.0249628			33.1	0.0133043
		58.2	0.0362595			43.2	0.0250221			33.2	0.013334
		58.3	0.0362739			43.3	0.0250814			33.3	0.0133758
		58.4	0.0362882			43.4	0.0251408			33.4	0.0134504
		58.5	0.0363026			43.5	0.0252001			33.5	0.013525
		58.6	0.036317			43.6	0.0252594			33.6	0.0135996
		58.7	0.0363313			43.7	0.0252734			33.7	0.0136743
		58.8	0.0363457			43.8	0.0252734			33.8	0.0137489
		58.9	0.0363601			43.9	0.0252734			33.9	0.0138235
		59	0.0363745			44	0.0252734			34	0.0138981
		59.1	0.0363888			44.1	0.0252735			34.1	0.0139727
		59.2	0.0364032			44.2	0.0252735			34.2	0.0140474
		59.3	0.0364176			44.3	0.0252735			34.3	0.0141214
		59.4	0.0364319			44.4	0.0252735			34.4	0.0141727
		59.5	0.0364463			44.5	0.0252715			34.5	0.0142239
		59.6	0.0364607			44.6	0.0252673			34.6	0.0142752
		59.7	0.036475			44.7	0.0252631			34.7	0.0143265
		59.8	0.0364894			44.8	0.0252589			34.8	0.0143778
		59.9	0.0365038			44.9	0.0252547			34.9	0.0144291
		60	0.0366084			45	0.0252505			35	0.0144804
		60.1	0.0367201			45.1	0.0252464			35.1	0.0145317
		60.2	0.0368318			45.2	0.0252422			35.2	0.014583
		60.3	0.0369435			45.3	0.025238			35.3	0.0146343
		60.4	0.0370552			45.4	0.0252714			35.4	0.0146482
		60.5	0.0371669			45.5	0.025312			35.5	0.0146603
		60.6	0.0372786			45.6	0.0253527			35.6	0.0146723
		60.7	0.0373903			45.7	0.0253933			35.7	0.0146844
		60.8	0.037502			45.8	0.0254339			35.8	0.0146965
		60.9	0.0375707			45.9	0.0254745			35.9	0.0147085
		61	0.037639			46	0.0255151			36	0.0147206
		61.1	0.0377072			46.1	0.0255558			36.1	0.0147327
		61.2	0.0377755			46.2	0.0255964			36.2	0.0147448
		61.3	0.0378438			46.3	0.025637			36.3	0.0147568
		61.4	0.037912			46.4	0.0256776			36.4	0.0147689
		61.5	0.0379803			46.5	0.0257182			36.5	0.014781
		61.6	0.0380537			46.6	0.0257588			36.6	0.014793
		61.7	0.0381418			46.7	0.0257995			36.7	0.0148051
		61.8	0.0382298			46.8	0.0258401			36.8	0.0148172
		61.9	0.0383178			46.9	0.0258807			36.9	0.0148292
		62	0.0384059			47	0.0259213			37	0.0148413
		62.1	0.0384939			47.1	0.0259619			37.1	0.0148534
		62.2	0.0385679			47.2	0.0260026			37.2	0.0148654
		62.3	0.0386226			47.3	0.0260517			37.3	0.0148775
		62.4	0.0386773			47.4	0.0261028			37.4	0.0148896
		62.5	0.038732			47.5	0.0261539			37.5	0.0149478
		62.6	0.0387867			47.6	0.026205			37.6	0.0150073
		62.7	0.0388785			47.7	0.0262561			37.7	0.0150668
		62.8	0.0389765			47.8	0.0263072			37.8	0.0151263
		62.9	0.0390745			47.9	0.0263583			37.9	0.0151858
		63	0.0391726			48	0.0264095			38	0.0152453
		63.1	0.0392706			48.1	0.0264606			38.1	0.0153048
		63.2	0.0393145			48.2	0.0265117			38.2	0.0153643
		63.3	0.0393491			48.3	0.0265861			38.3	0.0154237
		63.4	0.0393837			48.4	0.0266787			38.4	0.0154832
		63.5	0.0394183			48.5	0.0267712			38.5	0.0155427
		63.6	0.0394528			48.6	0.0268637			38.6	0.0156022
		63.7	0.0394874			48.7	0.0269563			38.7	0.0156588
		63.8	0.039522			48.8	0.0270488			38.8	0.0156951
		63.9	0.0395478			48.9	0.0271413			38.9	0.0157314
		64	0.0395658			49	0.0272339			39	0.0157677
		64.1	0.0395837			49.1	0.0273096			39.1	0.015804
		64.2	0.0396017			49.2	0.0273679			39.2	0.0158403
		64.3	0.0396196			49.3	0.0274263			39.3	0.0158766
		64.4	0.0396376			49.4	0.0274847			39.4	0.0159129
		64.5	0.0396556			49.5	0.0275431			39.5	0.0159492
		64.6	0.0396735			49.6	0.0276015			39.6	0.0159855
		64.7	0.0396915			49.7	0.0276599			39.7	0.0160218
		64.8	0.0397095			49.8	0.0277182			39.8	0.0160581
		64.9	0.0397274			49.9	0.0277766			39.9	0.0160945
		65	0.0397454			50	0.0278459			40	0.0161308
		65.1	0.0397634			50.1	0.027919			40.1	0.0161866
		65.2	0.0398463			50.2	0.0279922			40.2	0.016255
		65.3	0.0400792			50.3	0.0280653			40.3	0.0163233
		65.4	0.0403122			50.4	0.0281385			40.4	0.0163917
		65.5	0.0405452			50.5	0.0282116			40.5	0.01646
		65.6	0.0407781			50.6	0.0282848			40.6	0.0165284
		65.7	0.0408847			50.7	0.0283579			40.7	0.0165967
		65.8	0.0409843			50.8	0.0284311			40.8	0.0166651
		65.9	0.0412028			50.9	0.0285042			40.9	0.0167334
		66	0.0415418			51	0.0285422			41	0.0168018
		66.1	0.0414503			51.1	0.0285704			41.1	0.0168701
		66.2	0.0413588			51.2	0.0285986			41.2	0.0169219
		66.3	0.0412673			51.3	0.0286268			41.3	0.0169514
		66.4	0.0411757			51.4	0.0286549			41.4	0.0169808
		66.5	0.0410842			51.5	0.0286831			41.5	0.0170103
		66.6	0.0409927			51.6	0.0287113			41.6	0.0170397
		66.7	0.0409012			51.7	0.0287395			41.7	0.0170692
		66.8	0.0408097			51.8	0.0287676			41.8	0.0170987
		66.9	0.0408239			51.9	0.0287958			41.9	0.0171281
		67	0.0408561			52	0.0288201			42	0.0171576
		67.1	0.0408882			52.1	0.0288431			42.1	0.0171871
		67.2	0.0409204			52.2	0.0288661			42.2	0.0172165
		67.3	0.0409525			52.3	0.0288891			42.3	0.017246
		67.4	0.0409847			52.4	0.0289121			42.4	0.0172755
		67.5	0.0410168			52.5	0.0289352			42.5	0.0173049
		67.6	0.0410344			52.6	0.0289582			42.6	0.0173344
		67.7	0.0410356			52.7	0.0289812			42.7	0.0173639
		67.8	0.0410367			52.8	0.0290042			42.8	0.0173933
		67.9	0.0410378			52.9	0.0290272			42.9	0.0174228
		68	0.0410389			53	0.0290502			43	0.0175225
		68.1	0.04104			53.1	0.0290732			43.1	0.0176424
		68.2	0.0410412			53.2	0.0290963			43.2	0.0177623
		68.3	0.0410423			53.3	0.0291193			43.3	0.0178823
		68.4	0.041182			53.4	0.0291423			43.4	0.0180022
		68.5	0.0413525			53.5	0.0291653			43.5	0.0181221
		68.6	0.0415229			53.6	0.0291883			43.6	0.0182421
		68.7	0.0416933			53.7	0.0292113			43.7	0.018362
		68.8	0.0418638			53.8	0.0292343			43.8	0.0184731
		68.9	0.0420342			53.9	0.0292574			43.9	0.0185193
		69	0.0420415			54	0.0292804			44	0.0185654
		69.1	0.0420418			54.1	0.0293394			44.1	0.0186116
		69.2	0.0420421			54.2	0.029443			44.2	0.0186578
		69.3	0.0420424			54.3	0.0295466			44.3	0.018704
		69.4	0.0420427			54.4	0.0296502			44.4	0.0187502
		69.5	0.042043			54.5	0.0297538			44.5	0.0187964
		69.6	0.0420433			54.6	0.0298574			44.6	0.0188426
		69.7	0.0420436			54.7	0.029961			44.7	0.0188888
		69.8	0.042044			54.8	0.0300645			44.8	0.018935
		69.9	0.0420443			54.9	0.0301681			44.9	0.0189858
		70	0.0421729			55	0.0302717			45	0.0190697
		70.1	0.0423182			55.1	0.0303753			45.1	0.0191536
		70.2	0.0424634			55.2	0.0304789			45.2	0.0192375
		70.3	0.0426086			55.3	0.0305825			45.3	0.0193214
		70.4	0.0427539			55.4	0.0306679			45.4	0.0194054
		70.5	0.0428991			55.5	0.0307482			45.5	0.0194893
		70.6	0.0430443			55.6	0.0308285			45.6	0.0195732
		70.7	0.0431896			55.7	0.0309088			45.7	0.0196571
		70.8	0.0433348			55.8	0.0309891			45.8	0.019741
		70.9	0.0433704			55.9	0.0310694			45.9	0.0198249
		71	0.0433932			56	0.0311497			46	0.0199088
		71.1	0.043416			56.1	0.03123			46.1	0.0199927
		71.2	0.0434388			56.2	0.0313103			46.2	0.0200306
		71.3	0.0434615			56.3	0.0314167			46.3	0.0200684
		71.4	0.0434843			56.4	0.0315679			46.4	0.0201061
		71.5	0.0435071			56.5	0.031719			46.5	0.0201439
		71.6	0.0435299			56.6	0.0318702			46.6	0.0201817
		71.7	0.0435527			56.7	0.0320213			46.7	0.0202194
		71.8	0.0435755			56.8	0.0321725			46.8	0.0202572
		71.9	0.0435945			56.9	0.0323236			46.9	0.0202949
		72	0.0435945			57	0.0324747			47	0.0203327
		72.1	0.0435945			57.1	0.0326259			47.1	0.0203704
		72.2	0.0435945			57.2	0.0327828			47.2	0.0204082
		72.3	0.0435945			57.3	0.032942			47.3	0.020446
		72.4	0.0435945			57.4	0.0331013			47.4	0.0204837
		72.5	0.0435945			57.5	0.0332606			47.5	0.0205193
		72.6	0.0435945			57.6	0.0334198			47.6	0.02054
		72.7	0.0435945			57.7	0.0335791			47.7	0.0205606
		72.8	0.0436311			57.8	0.0337383			47.8	0.0205812
		72.9	0.0438594			57.9	0.0338976			47.9	0.0206019
		73	0.0440876			58	0.0339934			48	0.0206225
		73.1	0.0443158			58.1	0.0340531			48.1	0.0206432
		73.2	0.044544			58.2	0.0341128			48.2	0.0206638
		73.3	0.0447722			58.3	0.0341724			48.3	0.0206845
		73.4	0.0450004			58.4	0.0342321			48.4	0.0207051
		73.5	0.0452286			58.5	0.0342918			48.5	0.0207257
		73.6	0.0454131			58.6	0.0343515			48.6	0.0207464
		73.7	0.0454563			58.7	0.0344111			48.7	0.020803
		73.8	0.0454995			58.8	0.0344708			48.8	0.020882
		73.9	0.0455427			58.9	0.0345305			48.9	0.020961
		74	0.0455859			59	0.0345902			49	0.02104
		74.1	0.0456291			59.1	0.0346498			49.1	0.021119
		74.2	0.0456807			59.2	0.0347095			49.2	0.021198
		74.3	0.0457517			59.3	0.0347692			49.3	0.0212769
		74.4	0.0458226			59.4	0.0348289			49.4	0.0213559
		74.5	0.0458936			59.5	0.0348885			49.5	0.0214349
		74.6	0.0459645			59.6	0.0349482			49.6	0.0215139
		74.7	0.0460355			59.7	0.0349573			49.7	0.0215775
		74.8	0.0461064			59.8	0.0349573			49.8	0.0216401
		74.9	0.0461544			59.9	0.0349573			49.9	0.0217027
		75	0.0461802			60	0.0349573			50	0.0217654
		75.1	0.0462059			60.1	0.0349574			50.1	0.021828
		75.2	0.0462317			60.2	0.0349574			50.2	0.0218906
		75.3	0.0462574			60.3	0.0349574			50.3	0.0219532
		75.4	0.0462832			60.4	0.0349574			50.4	0.0220158
		75.5	0.046309			60.5	0.0349715			50.5	0.0220784
		75.6	0.0463347			60.6	0.0350311			50.6	0.022141
		75.7	0.0463605			60.7	0.0350908			50.7	0.0222037
		75.8	0.0463862			60.8	0.0351504			50.8	0.0222663
		75.9	0.046412			60.9	0.03521			50.9	0.0223289
		76	0.0464378			61	0.0352697			51	0.0223915
		76.1	0.0464635			61.1	0.0353293			51.1	0.0224541
		76.2	0.0464893			61.2	0.035389			51.2	0.0225167
		76.3	0.046515			61.3	0.0354486			51.3	0.0225643
		76.4	0.0465408			61.4	0.0354936			51.4	0.0225851
		76.5	0.0465666			61.5	0.0355336			51.5	0.0226058
		76.6	0.0465923			61.6	0.0355737			51.6	0.0226265
		76.7	0.0466181			61.7	0.0356137			51.7	0.0226472
		76.8	0.0466438			61.8	0.0356537			51.8	0.0226679
		76.9	0.0466727			61.9	0.0356938			51.9	0.0226887
		77	0.0467596			62	0.0357338			52	0.0227094
		77.1	0.0468464			62.1	0.0357739			52.1	0.0227301
		77.2	0.0469333			62.2	0.0358139			52.2	0.0227508
		77.3	0.0470201			62.3	0.035854			52.3	0.0227716
		77.4	0.0471069			62.4	0.035894			52.4	0.0227923
		77.5	0.0471938			62.5	0.0359341			52.5	0.0228278
		77.6	0.0472806			62.6	0.0359741			52.6	0.022865
		77.7	0.0473675			62.7	0.0360142			52.7	0.0229022
		77.8	0.0474327			62.8	0.0360542			52.8	0.0229394
		77.9	0.0474327			62.9	0.0360943			52.9	0.0229766
		78	0.0474327			63	0.0361343			53	0.0230139
		78.1	0.0474327			63.1	0.0361744			53.1	0.0230511
		78.2	0.0474327			63.2	0.0362144			53.2	0.0230883
		78.3	0.0474327			63.3	0.036228			53.3	0.0231255
		78.4	0.0474687			63.4	0.036228			53.4	0.0231627
		78.5	0.0475458			63.5	0.036228			53.5	0.0231999
		78.6	0.0476229			63.6	0.036228			53.6	0.0232371
		78.7	0.0477			63.7	0.036228			53.7	0.0232743
		78.8	0.0477771			63.8	0.036228			53.8	0.0233115
		78.9	0.0478542			63.9	0.036228			53.9	0.0233616
		79	0.0479312			64	0.036228			54	0.0234162
		79.1	0.0479525			64.1	0.036228			54.1	0.0234709
		79.2	0.0479525			64.2	0.036228			54.2	0.0235255
		79.3	0.047998			64.3	0.0363111			54.3	0.0235802
		79.4	0.0483509			64.4	0.0363988			54.4	0.0236348
		79.5	0.0487038			64.5	0.0364866			54.5	0.0236894
		79.6	0.0487138			64.6	0.0365744			54.6	0.0237441
		79.7	0.0487119			64.7	0.0366622			54.7	0.0237987
		79.8	0.0485525			64.8	0.0367499			54.8	0.0238534
		79.9	0.0484655			64.9	0.0368377			54.9	0.023908
		80	0.0485125			65	0.0369255			55	0.0239627
		80.1	0.0485595			65.1	0.0369995			55.1	0.0240173
		80.2	0.0486065			65.2	0.0370293			55.2	0.024072
		80.3	0.0486535			65.3	0.0370592			55.3	0.0241068
		80.4	0.0487005			65.4	0.037089			55.4	0.0241349
		80.5	0.0485822			65.5	0.0371189			55.5	0.024163
		80.6	0.048458			65.6	0.0371487			55.6	0.0241911
		80.7	0.0484618			65.7	0.0371786			55.7	0.0242192
		80.8	0.0484912			65.8	0.0372084			55.8	0.0242473
		80.9	0.0485205			65.9	0.0372449			55.9	0.0242754
		81	0.0485499			66	0.0372989			56	0.0243035
		81.1	0.0485793			66.1	0.0373529			56.1	0.0243316
		81.2	0.0486087			66.2	0.0374069			56.2	0.0243597
		81.3	0.0486381			66.3	0.037461			56.3	0.0243879
		81.4	0.0486674			66.4	0.037515			56.4	0.024416
		81.5	0.0486699			66.5	0.037569			56.5	0.0244441
		81.6	0.048578			66.6	0.0376231			56.6	0.0244722
		81.7	0.0484861			66.7	0.0376771			56.7	0.0245003
		81.8	0.0484739			66.8	0.0377311			56.8	0.0245284
		81.9	0.048552			66.9	0.0377851			56.9	0.0245565
		82	0.0486301			67	0.0378392			57	0.0245846
		82.1	0.0487082			67.1	0.0378932			57.1	0.0246419
		82.2	0.0487862			67.2	0.0379472			57.2	0.024714
		82.3	0.0488643			67.3	0.0380013			57.3	0.0247861
		82.4	0.0487112			67.4	0.0381243			57.4	0.0248581
		82.5	0.0472141			67.5	0.0382497			57.5	0.0249302
		82.6	0.0484902			67.6	0.0383752			57.6	0.0250023
		82.7	0.0470479			67.7	0.0385006			57.7	0.0250743
		82.8	0.0484801			67.8	0.0386261			57.8	0.0250996
		82.9	0.047601			67.9	0.0387515			57.9	0.0250401
		83	0.0486603			68	0.0389253			58	0.0249805
		83.1	0.0477867			68.1	0.0391077			58.1	0.024921
		83.2	0.0480346			68.2	0.0392826			58.2	0.0248614
		83.3	0.0473156			68.3	0.0393452			58.3	0.0248019
		83.4	0.0487116			68.4	0.0394078			58.4	0.0247423
		83.5	0.0483692			68.5	0.0394703			58.5	0.0246828
		83.6	0.0482921			68.6	0.0395329			58.6	0.0246232
		83.7	0.0486762			68.7	0.0395954			58.7	0.0245636
		83.8	0.048671			68.8	0.039658			58.8	0.0245977
		83.9	0.0484986			68.9	0.0397206			58.9	0.0246629
		84	0.0467115			69	0.0397831			59	0.0247281
		84.1	0.0482319			69.1	0.0398457			59.1	0.0247933
		84.2	0.0475783			69.2	0.0399083			59.2	0.0248585
		84.3	0.0471039			69.3	0.0399708			59.3	0.0249236
		84.4	0.047169			69.4	0.0400334			59.4	0.0249888
		84.5	0.047234			69.5	0.040076			59.5	0.025054
		84.6	0.047299			69.6	0.0401082			59.6	0.0251192
		84.7	0.0473541			69.7	0.0401404			59.7	0.0251844
		84.8	0.0473976			69.8	0.0401726			59.8	0.0252495
		84.9	0.0474411			69.9	0.0402047			59.9	0.0253147
		85	0.0474845			70	0.0402369			60	0.0253799
						70.1	0.0402691			60.1	0.0254451
						70.2	0.0403013			60.2	0.0255103
						70.3	0.0403407			60.3	0.0255754
						70.4	0.0404021			60.4	0.0256406
						70.5	0.0404636			60.5	0.0257058
						70.6	0.040525			60.6	0.025771
						70.7	0.0405865			60.7	0.0258362
							0.0406479			60.8	0.0259013
							0.0407094			60.9	0.0259665
							0.0407708			61	0.0260317
							0.0408437			61.1	0.0260901
							0.0409592			61.2	0.0261139
							0.0410747			61.3	0.0261377
							0.0411902			61.4	0.0261615
							0.0413057			61.5	0.0261853
							0.0414211			61.6	0.0262091
							0.0415366			61.7	0.0262329
							0.0416076			61.8	0.0262567
							0.0416511			61.9	0.0262805
							0.0416946			62	0.0263043
							0.0417381			62.1	0.0263281
							0.0417817			62.2	0.0263519
							0.0418252			62.3	0.0263811
							0.0418687			62.4	0.0264118
							0.0419123			62.5	0.0264425
							0.0419558			62.6	0.0264732
							0.0419993			62.7	0.0265039
							0.0420428			62.8	0.0265346
							0.0420864			62.9	0.0265653
							0.0421382			63	0.0266017
							0.0421913			63.1	0.0267424
							0.0422443			63.2	0.0268831
							0.0422974			63.3	0.0270238
							0.0423543			63.4	0.0271644
							0.0424432			63.5	0.0273051
							0.0425322			63.6	0.0274423
							0.0426212			63.7	0.0275766
							0.0427101			63.8	0.027711
							0.0427991			63.9	0.0278454
							0.0428681			64	0.0279797
							0.0429014			64.1	0.0281141
							0.0429346			64.2	0.0281328
							0.0429679			64.3	0.028134
							0.0430011			64.4	0.0281352
							0.0430344			64.5	0.0281364
							0.0430677			64.6	0.0281376
							0.0431009			64.7	0.0281388
							0.0431061			64.8	0.0281401
							0.0431061			64.9	0.0281999
							0.0431061			65	0.0282748
							0.0431061			65.1	0.0283497
							0.0431061			65.2	0.0284247
							0.0431061			65.3	0.0284996
							0.0431061			65.4	0.0285746
							0.0431061			65.5	0.0286495
							0.0431061			65.6	0.0287244
							0.0431061			65.7	0.0287994
							0.0431061			65.8	0.0288743
							0.0431061			65.9	0.0289056
							0.0431061			66	0.028919
							0.0431061			66.1	0.0289324
							0.0431446			66.2	0.0289459
							0.0432175			66.3	0.0289593
							0.0432904			66.4	0.0289727
							0.0433634			66.5	0.0289861
							0.0434363			66.6	0.0289995
							0.0435092			66.7	0.0290129
							0.0435821			66.8	0.0290263
							0.0436376			66.9	0.0290397
							0.0436886			67	0.0290531
							0.0437396			67.1	0.0290666
							0.0437906			67.2	0.02908
							0.0438416			67.3	0.0290934
							0.0438935			67.4	0.0291068
							0.0439456			67.5	0.0291202
							0.0439977			67.6	0.0291336
							0.0440498			67.7	0.029147
							0.0440923			67.8	0.0291604
							0.0441097			67.9	0.0291699
							0.0441271			68	0.0291699
							0.0441444			68.1	0.0291699
							0.0441618			68.2	0.0291699
							0.0441792			68.3	0.0291699
							0.0441965			68.4	0.0291698
							0.0442139			68.5	0.0291698
							0.0442312			68.6	0.0291698
							0.0442486			68.7	0.0291698
							0.044266			68.8	0.0291721
							0.0442833			68.9	0.0291982
							0.0443007			69	0.0292244
							0.044318			69.1	0.0292505
							0.0443354			69.2	0.0292766
							0.0443438			69.3	0.0293028
							0.0443438			69.4	0.0293289
							0.0443438			69.5	0.029355
							0.0443438			69.6	0.0293812
							0.0443438			69.7	0.0294073
							0.0443438			69.8	0.0294503
							0.0443438			69.9	0.0295178
							0.0443486			70	0.0295852
							0.0443874			70.1	0.0296527
							0.0444261			70.2	0.0297202
							0.0444649			70.3	0.0297876
							0.0445037			70.4	0.0298551
							0.0445425			70.5	0.0299226
							0.0445813			70.6	0.02999
							0.0446217			70.7	0.0300575
							0.0446626			70.8	0.030125
							0.0447034			70.9	0.0301925
							0.0447443			71	0.0302049
							0.0447852			71.1	0.0302142
							0.0448261			71.2	0.0302235
							0.044867			71.3	0.0302329
							0.0449078			71.4	0.0302422
							0.0449487			71.5	0.0302516
							0.0449896			71.6	0.0302609
							0.0450305			71.7	0.0302703
							0.0450714			71.8	0.0302796
							0.0452218			71.9	0.030289
							0.0454043			72	0.0302983
							0.0455868			72.1	0.0303077
							0.0457692			72.2	0.030317
							0.0458449			72.3	0.0303263
							0.0458449			72.4	0.0303357
							0.0458449			72.5	0.030345
							0.0458449			72.6	0.0303544
							0.0458462			72.7	0.0303637
							0.0459254			72.8	0.0303731
							0.0460046			72.9	0.0303824
							0.0460839			73	0.0303918
							0.0461631			73.1	0.0304011
							0.0462423			73.2	0.0304104
							0.0463216			73.3	0.0304198
							0.0464868			73.4	0.0304291
							0.0466703			73.5	0.0304655
							0.0468539			73.6	0.0305256
							0.0470374			73.7	0.0305856
							0.047221			73.8	0.0306457
							0.0473913			73.9	0.0307057
							0.0473913			74	0.0307658
							0.0473913			74.1	0.0308259
							0.0473913			74.2	0.0308859
							0.0473913			74.3	0.030946
							0.0473913			74.4	0.031006
							0.0474102			74.5	0.0310661
							0.0476328			74.6	0.0311261
							0.0478554			74.7	0.0311862
							0.0480781			74.8	0.0312127
							0.0483007			74.9	0.0312311
							0.0485233			75	0.0312494
							0.0487224			75.1	0.0312677
							0.0487531			75.2	0.0312861
							0.0487838			75.3	0.0313044
							0.0488145			75.4	0.0313227
							0.0488453			75.5	0.0313411
							0.048876			75.6	0.0313594
							0.0489067			75.7	0.0313777
							0.0489374			75.8	0.0313961
							0.0489682			75.9	0.0314144
							0.049015			76	0.0314328
							0.049122			76.1	0.0314845
							0.0492291			76.2	0.0315422
							0.0493361			76.3	0.0315998
							0.0494431			76.4	0.0316575
							0.0494831			76.5	0.0317152
							0.0494831			76.6	0.0317728
							0.0494831			76.7	0.0318305
							0.049483			76.8	0.0318881
							0.049483			76.9	0.0319458
							0.0494856			77	0.0320034
							0.0495079			77.1	0.0320611
							0.0495302			77.2	0.0321188
							0.0495525			77.3	0.0321764
							0.0495749			77.4	0.0322126
							0.0495972			77.5	0.0322339
							0.0496195			77.6	0.0322552
							0.0496418			77.7	0.0322765
							0.0496642			77.8	0.0322978
							0.0496865			77.9	0.0323191
							0.0497088			78	0.0323405
							0.0497311			78.1	0.0323618
							0.0497535			78.2	0.0323831
							0.0497506			78.3	0.0324044
							0.0497432			78.4	0.0324257
							0.0497358			78.5	0.032447
							0.0497284			78.6	0.0324683
							0.049721			78.7	0.0324896
							0.0497824			78.8	0.0325109
							0.0498469			78.9	0.0325323
							0.0499114			79	0.0325536
							0.0499759			79.1	0.0325749
							0.0500386			79.2	0.0325962
							0.0501009			79.3	0.0326175
							0.0501633			79.4	0.0326388
							0.0502257			79.5	0.0326601
							0.0502871			79.6	0.0326814
							0.0503482			79.7	0.0327027
							0.0504093			79.8	0.0327251
							0.0504704			79.9	0.0327963
							0.0505315			80	0.0328674
							0.0505926			80.1	0.0329386
							0.0506537			80.2	0.0330097
							0.0507148			80.3	0.0330809
							0.0507675			80.4	0.033152
							0.0508167			80.5	0.0332232
							0.0508659			80.6	0.0332944
							0.0509151			80.7	0.0333655
							0.0509643			80.8	0.0334367
							0.051073			80.9	0.0335084
							0.05119			81	0.0335831
							0.051307			81.1	0.0336579
							0.051424			81.2	0.0337326
							0.0514948			81.3	0.0338073
							0.0514968			81.4	0.033882
							0.0514988			81.5	0.0339568
							0.0515008			81.6	0.0340315
							0.0515026			81.7	0.0341062
							0.0514982			81.8	0.034181
							0.0511447			81.9	0.0342557
							0.0525392			82	0.0342608
							0.05278			82.1	0.0342606
							0.0530391			82.2	0.0342603
							0.0504804			82.3	0.03426
							0.0514428			82.4	0.0342597
							0.0504922			82.5	0.0342594
							0.0506514			82.6	0.0342592
							0.0511917			82.7	0.0342589
							0.0518317			82.8	0.0342586
							0.0519073			82.9	0.0342583
							0.0517729			83	0.0342581
							0.0518106			83.1	0.0343427
							0.0519251			83.2	0.0344488
							0.0520057			83.3	0.034555
							0.0520072			83.4	0.0346611
							0.0520088			83.5	0.0347672
							0.0520104			83.6	0.0348733
							0.0520119			83.7	0.0349795
							0.0520135			83.8	0.0350856
							0.0521252			83.9	0.0351917
							0.0522624			84	0.0352978
							0.0522026			84.1	0.035404
							0.0520984			84.2	0.0355101
							0.0520193			84.3	0.0355346
							0.0521511			84.4	0.0355357
							0.0522813			84.5	0.0355368
							0.0523622			84.6	0.0355379
							0.052443			84.7	0.035539
							0.0525239			84.8	0.0355401
							0.0526043			84.9	0.0355412
							0.0526846			85	0.0355423
							0.0527649			85.1	0.0355435
							0.0527696			85.2	0.0355446
							0.0527697			85.3	0.0355714
							0.0527697			85.4	0.035677
							0.0527703			85.5	0.0357826
							0.0527709			85.6	0.0358882
							0.0527716			85.7	0.0359938
							0.0527722			85.8	0.0360994
							0.0527727			85.9	0.036205
							0.0527713			86	0.0363106
							0.0527698			86.1	0.0364162
							0.0528681			86.2	0.0365218
							0.0529685			86.3	0.0365964
							0.0530226			86.4	0.0366272
							0.0530294			86.5	0.036658
							0.0530619			86.6	0.0366889
							0.0531055			86.7	0.0367197
							0.0531492			86.8	0.0367505
							0.0531928			86.9	0.0367813
							0.0532365			87	0.0368122
							0.0532891			87.1	0.036843
							0.0533679			87.2	0.0368738
							0.0534467			87.3	0.0369046
							0.0535255			87.4	0.0369354
							0.0536462			87.5	0.0369663
							0.0537786			87.6	0.0369971
							0.053911			87.7	0.0370279
							0.0540434			87.8	0.0370587
							0.0541118			87.9	0.0370896
							0.0541745			88	0.0371204
							0.0542372			88.1	0.0371512
							0.0543			88.2	0.037182
							0.0543072			88.3	0.0372128
							0.0543071			88.4	0.0372437
							0.0543071			88.5	0.0372745
							0.0543852			88.6	0.0373053
							0.0544905			88.7	0.0373361
							0.054577			88.8	0.0373567
							0.0546435			88.9	0.0373733
							0.0547101			89	0.0373898
							0.0547766			89.1	0.0374064
							0.0548268			89.2	0.0374229
							0.0548493			89.3	0.0374395
							0.0548718			89.4	0.037456
							0.0548944			89.5	0.0374725
							0.0549169			89.6	0.0374891
							0.0549394			89.7	0.0375056
							0.0549619			89.8	0.0375222
							0.0549845			89.9	0.0375387
							0.055007			90	0.0375553
										90.1	0.0375718
										90.2	0.0375972
										90.3	0.0376384
										90.4	0.0376797
										90.5	0.0377209
										90.6	0.0377621
										90.7	0.0378033
										90.8	0.0378445
										90.9	0.0378857
										91	0.037927
										91.1	0.0379682
										91.2	0.0380094
										91.3	0.0380506
										91.4	0.0380918
										91.5	0.038132
										91.6	0.0381715
										91.7	0.0382109
										91.8	0.0382504
										91.9	0.0382898
										92	0.0383293
										92.1	0.0383687
										92.2	0.0384081
										92.3	0.0384476
										92.4	0.038487
										92.5	0.0385265
										92.6	0.0385659
										92.7	0.0386054
										92.8	0.0386448
										92.9	0.0386843
										93	0.0387237
										93.1	0.0387632
										93.2	0.0388026
										93.3	0.0388421
										93.4	0.0388815
										93.5	0.0389152
										93.6	0.0389487
										93.7	0.0389822
										93.8	0.0390158
										93.9	0.0390493
										94	0.0390828
										94.1	0.0391164
										94.2	0.0391533
										94.3	0.0392344
										94.4	0.0393156
										94.5	0.0393967
										94.6	0.0394779
										94.7	0.039559
										94.8	0.0396402
										94.9	0.0397213
										95	0.0398025
										95.1	0.0398837
										95.2	0.0399395
										95.3	0.0399841
										95.4	0.0400287
										95.5	0.0400732
										95.6	0.0401178
										95.7	0.0401624
										95.8	0.040207
										95.9	0.0402515
										96	0.0402961
										96.1	0.0403407
										96.2	0.0403853
										96.3	0.0404298
										96.4	0.0404736
										96.5	0.040517
										96.6	0.0405603
										96.7	0.0406037
										96.8	0.040647
										96.9	0.0406904
										97	0.0407338
										97.1	0.0407771
										97.2	0.0408205
										97.3	0.0408639
										97.4	0.0409072
										97.5	0.0409506
										97.6	0.0409794
										97.7	0.0410064
										97.8	0.0410333
										97.9	0.0410603
										98	0.0410872
										98.1	0.0411142
										98.2	0.0411411
										98.3	0.0411681
										98.4	0.041195
										98.5	0.041222
										98.6	0.041249
										98.7	0.0412759
										98.8	0.0413029
										98.9	0.0413298
										99	0.0413568
										99.1	0.0413837
										99.2	0.0414107
										99.3	0.0414376
										99.4	0.0414652
										99.5	0.041494
										99.6	0.0415227
[truncated: 4 more rows]

## Sheet: Figure 2e
Time (s)	Angle (deg)	Time (s)	Velocity (deg/s)
0	0.0379892	0	0.0622787
0.02	0.0503267	0.5	-0.0239025
0.04	0.0575368	1	0.0114877
0.06	0.0588338	1.5	0.000953853
0.08	0.0571135	2	-0.0109869
0.1	0.0515546	2.5	0.00315837
0.12	0.0467895	3	-0.00797581
0.14	0.0464209	3.5	0.0372091
0.16	0.0478036	4	0.00518411
0.18	0.0487921	4.5	-0.0117604
0.2	0.0495602	5	-0.0137831
0.22	0.0502919	5.5	-0.00146675
0.24	0.0513573	6	0.0117979
0.26	0.0524631	6.5	-0.0201371
0.28	0.0533873	7	0.0130608
0.3	0.0541567	7.5	-0.00536965
0.32	0.0551587	8	0.0155121
0.34	0.0565889	8.5	0.0127322
0.36	0.0581922	9	-0.0309214
0.38	0.0595687	9.5	0.0183147
0.4	0.0606919	10	-0.020774
0.42	0.0618195	10.5	-0.00509831
0.44	0.0632753	11	0.0238825
0.46	0.0651753	11.5	0.63922
0.48	0.0672607	12	8.4612
0.5	0.0691286	12.5	4.68381
0.52	0.070124	13	5.36126
0.54	0.0698716	13.5	3.29027
0.56	0.0684878	14	2.02379
0.58	0.066418	14.5	2.01129
0.6	0.064466	15	1.75723
0.62	0.0632085	15.5	1.87954
0.64	0.0625458	16	1.9356
0.66	0.0620207	16.5	2.52452
0.68	0.0615193	17	3.26953
0.7	0.0608908	17.5	1.37149
0.72	0.0599072	18	0.89259
0.74	0.0584297	18.5	0.54416
0.76	0.0566604	19	0.333021
0.78	0.0552061	19.5	-0.00445232
0.8	0.0543055	20	-0.00327632
0.82	0.0538853	20.5	0.00891773
0.84	0.053789	21	-0.018359
0.86	0.0538874	21.5	-0.0502414
0.88	0.0541094	22	-0.0222325
0.9	0.0544191	22.5	0.0192339
0.92	0.0547993	23	0.000750393
0.94	0.0553212	23.5	-0.0152348
0.96	0.0560463	24	0.218477
0.98	0.0567833	24.5	0.13839
1	0.0571773	25	4.1515
1.02	0.0571858	25.5	8.70323
1.04	0.057134	26	5.26065
1.06	0.057547	26.5	0.402054
1.08	0.0585319	27	-0.0762491
1.1	0.0596706	27.5	0.106846
1.12	0.0605594	28	-0.154049
1.14	0.0611755	28.5	0.675057
1.16	0.0613342	29	0.00278465
1.18	0.0610244	29.5	-0.00780294
1.2	0.0605293	30	0.00317137
1.22	0.0603321	30.5	-0.0130139
1.24	0.0605775	31	-0.0979716
1.26	0.0610595	31.5	0.00431849
1.28	0.0615861	32	-0.0139151
1.3	0.0620274	32.5	-0.0160943
1.32	0.062394	33	-0.00807619
1.34	0.0627048	33.5	-0.00281195
1.36	0.0628758	34	0.0509942
1.38	0.0627915	34.5	-0.0459655
1.4	0.0627068	35	0.00792228
1.42	0.0628178	35.5	0.0716377
1.44	0.0631286	36	0.107868
1.46	0.063424	36.5	-0.243271
1.48	0.063346	37	-7.42498
1.5	0.0629212	37.5	-8.40438
1.52	0.0625784	38	-8.49415
1.54	0.0626154	38.5	-3.70961
1.56	0.063016	39	-3.24124
1.58	0.063551	39.5	-8.53218
1.6	0.0638504	40	-10.9776
1.62	0.0637872	40.5	-11.2446
1.64	0.0635337	41	-9.70165
1.66	0.0634444	41.5	-9.5365
1.68	0.0636022	42	-7.8093
1.7	0.0638066	42.5	-4.44573
1.72	0.0639245	43	-1.79381
1.74	0.0639394	43.5	-1.09302
1.76	0.0639018	44	-0.0462183
1.78	0.0638384	44.5	-0.0232667
1.8	0.0637394	45	0.0302349
1.82	0.0635743	45.5	-0.0138736
1.84	0.0633188	46	0.014785
1.86	0.0629961	46.5	-0.0439457
1.88	0.0627407	47	0.00454602
1.9	0.0627756	47.5	0.0602052
1.92	0.0630783	48	-0.0490052
1.94	0.0633736	48.5	0.0303746
1.96	0.0634783	49	-0.0320094
1.98	0.0634177	49.5	0.0148965
2	0.0633981	50	-0.0203739
2.02	0.0636312	50.5	0.000252443
2.04	0.064018	51	0.0105885
2.06	0.0643856	51.5	-0.00182893
2.08	0.0645166	52	0.0461751
2.1	0.0641507	52.5	-0.0394822
2.12	0.063033	53	-1.7394
2.14	0.0611424	53.5	-8.52806
2.16	0.05874	54	-3.21914
2.18	0.0565364	54.5	-2.00213
2.2	0.0551921	55	-0.156528
2.22	0.0549118	55.5	0.0380729
2.24	0.0555969	56	0.0382256
2.26	0.0569188	56.5	-0.0130981
2.28	0.0582778	57	0.000115215
2.3	0.0590573	57.5	-1.58531
2.32	0.0589599	58	-6.23385
2.34	0.0583816	58.5	-4.70601
2.36	0.0578628	59	-0.465239
2.38	0.0576767	59.5	-0.119853
2.4	0.0578521	60	0.017569
2.42	0.0582191	60.5	-0.00597213
2.44	0.0584669	61	0.00319554
2.46	0.0584458	61.5	-0.0219333
2.48	0.0582056	62	0.0105942
2.5	0.0579047	62.5	-0.119931
2.52	0.0575775	63	0.0108211
2.54	0.0573993	63.5	0.12464
2.56	0.0574749	64	-0.0796782
2.58	0.0577841	64.5	0.00114921
2.6	0.0582589	65	-0.00493622
2.62	0.0590885	65.5	0.000197074
2.64	0.0605934	66	-0.0284109
2.66	0.0626241	66.5	0.0262698
2.68	0.064345	67	-0.0277289
2.7	0.0649828	67.5	0.0114542
2.72	0.064577	68	-0.0138849
2.74	0.0635622	68.5	0.0107843
2.76	0.0614069	69	0.0113188
2.78	0.0583344	69.5	-0.006231
2.8	0.0557087	70	-0.0114398
2.82	0.0542418	70.5	-0.0238364
2.84	0.0539763	71	-0.28803
2.86	0.0546702	71.5	4.23338
2.88	0.0558801	72	11.5611
2.9	0.0569529	72.5	7.93653
2.92	0.0575078	73	7.24397
2.94	0.0578441	73.5	5.44452
2.96	0.0582764	74	7.6037
2.98	0.0588665	74.5	6.70625
3	0.0594838	75	0.0197094
3.02	0.0601767	75.5	0.0234667
3.04	0.0606737	76	0.0169498
3.06	0.0607716	76.5	-0.00194217
3.08	0.0605012	77	0.00635661
3.1	0.0599908	77.5	0.00194058
3.12	0.0594925	78	-0.00255779
3.14	0.0593279	78.5	-0.0116075
3.16	0.0594858	79	0.0236725
3.18	0.0600063	79.5	-0.0126242
3.2	0.0605973	80	0.0193959
3.22	0.0610357	80.5	0.0124831
3.24	0.0612547	81	7.87004
3.26	0.0613347	81.5	10.4543
3.28	0.0613531	82	8.2871
3.3	0.0613305	82.5	7.99914
3.32	0.0612247	83	7.04977
3.34	0.0609386	83.5	5.3203
3.36	0.0603506	84	5.01277
3.38	0.0593909	84.5	3.11866
3.4	0.0581917	85	2.29548
3.42	0.0571318	85.5	0.828414
3.44	0.0563604	86	0.769202
3.46	0.0558664	86.5	0.112985
3.48	0.0556141	87	0.0108231
3.5	0.0554959	87.5	0.156386
3.52	0.0555146	88	0.167482
3.54	0.0556403	88.5	-0.0140011
3.56	0.0558074	89	0.0168249
3.58	0.056058	89.5	-0.00303269
3.6	0.0563837	90	-0.0381388
3.62	0.0568352	90.5	-0.0824024
3.64	0.0574969	91	0.0289679
3.66	0.05837	91.5	0.00503387
3.68	0.0592696	92	-0.00344992
3.7	0.0600104	92.5	-0.0158133
3.72	0.0606909	93	0.0252263
3.74	0.0612113	93.5	0.031838
3.76	0.0615469	94	0.0447789
3.78	0.0617842	94.5	2.75132
3.8	0.0621129	95	6.68551
3.82	0.0627855	95.5	3.15853
3.84	0.0640262	96	0.88442
3.86	0.0658919	96.5	0.656393
3.88	0.0681575	97	0.0117119
3.9	0.0702935	97.5	0.000593842
3.92	0.0718874	98	0.0439072
3.94	0.0728129	98.5	0.0704623
3.96	0.073482	99	3.62478
3.98	0.0740215	99.5	9.89269
4	0.0741005	100	2.96663
4.02	0.0735757	100.5	0.288084
4.04	0.0726699	101	0.536209
4.06	0.0719018	101.5	0.0155368
4.08	0.0715239	102	0.0229951
4.1	0.0715132	102.5	0.0263164
4.12	0.0716655	103	-0.00660881
4.14	0.0717992	103.5	-0.108853
4.16	0.0722994	104	-0.0306775
4.18	0.0734932	104.5	-0.00435844
4.2	0.07532	105	-0.0111753
4.22	0.0772843	105.5	0.0285335
4.24	0.0790187	106	0.00228506
4.26	0.080178	106.5	-0.00400852
4.28	0.0805042	107	-0.00315429
4.3	0.0798445
4.32	0.0786039
4.34	0.0772443
4.36	0.0759155
4.38	0.0746682
4.4	0.0737837
4.42	0.0738022
4.44	0.074642
4.46	0.0756187
4.48	0.0763299
4.5	0.0766925
4.52	0.0767687
4.54	0.0766722
4.56	0.0765122
4.58	0.0762824
4.6	0.0758683
4.62	0.0751096
4.64	0.0739105
4.66	0.0724332
4.68	0.071159
4.7	0.0703085
4.72	0.0698601
4.74	0.0695838
4.76	0.0693422
4.78	0.069165
4.8	0.0690701
4.82	0.0690471
4.84	0.0690816
4.86	0.0691617
4.88	0.0692694
4.9	0.0694077
4.92	0.0697091
4.94	0.0702479
4.96	0.0708799
4.98	0.071195
5	0.0708123
5.02	0.0700874
5.04	0.0694227
5.06	0.0689963
5.08	0.0688165
5.1	0.0687818
5.12	0.0687528
5.14	0.0685444
5.16	0.0679629
5.18	0.0668323
5.2	0.0651361
5.22	0.0632156
5.24	0.0615074
5.26	0.0598784
5.28	0.0585875
5.3	0.0577842
5.32	0.0573945
5.34	0.0572888
5.36	0.0573853
5.38	0.057679
5.4	0.0582186
5.42	0.0590303
5.44	0.0600662
5.46	0.0613369
5.48	0.0627363
5.5	0.0639208
5.52	0.0647448
5.54	0.0652046
5.56	0.0653967
5.58	0.0654397
5.6	0.0654215
5.62	0.0653908
5.64	0.0653831
5.66	0.0654332
5.68	0.0655692
5.7	0.0657756
5.72	0.0659539
5.74	0.0659228
5.76	0.065572
5.78	0.0648745
5.8	0.0637847
5.82	0.0623378
5.84	0.0607768
5.86	0.0595558
5.88	0.0588462
5.9	0.0586256
5.92	0.058856
5.94	0.0595405
5.96	0.060666
5.98	0.062032
6	0.0631874
6.02	0.0639577
6.04	0.0644237
6.06	0.064753
6.08	0.0651353
6.1	0.0657076
6.12	0.0664374
6.14	0.0671452
6.16	0.0679821
6.18	0.0687779
6.2	0.0694352
6.22	0.0700288
6.24	0.0706617
6.26	0.0713131
6.28	0.0717335
6.3	0.071672
6.32	0.0713361
6.34	0.0708972
6.36	0.0703999
6.38	0.0698703
6.4	0.0693857
6.42	0.0689895
6.44	0.0687262
6.46	0.0686503
6.48	0.0688098
6.5	0.0690864
6.52	0.0693588
6.54	0.0695829
6.56	0.0697475
6.58	0.0698182
6.6	0.0697546
6.62	0.0696652
6.64	0.0696479
6.66	0.0697517
6.68	0.0699787
6.7	0.0702583
6.72	0.0703932
6.74	0.0700548
6.76	0.0689902
6.78	0.0671744
6.8	0.0650207
6.82	0.0632753
6.84	0.0622094
6.86	0.0617238
6.88	0.0615946
6.9	0.0615865
6.92	0.0615066
6.94	0.0612179
6.96	0.0606615
6.98	0.0598812
7	0.0590178
7.02	0.058335
7.04	0.057913
7.06	0.0576883
7.08	0.0575612
7.1	0.0574565
7.12	0.0573586
7.14	0.0573124
7.16	0.057345
7.18	0.0574503
7.2	0.0575815
7.22	0.0576517
7.24	0.0576063
7.26	0.0574334
7.28	0.0571754
7.3	0.0569474
7.32	0.0569028
7.34	0.0572352
7.36	0.0581155
7.38	0.0596016
7.4	0.061482
7.42	0.0631859
7.44	0.0643779
7.46	0.0650321
7.48	0.0653342
7.5	0.0655482
7.52	0.0658916
7.54	0.0663248
7.56	0.0664662
7.58	0.0659322
7.6	0.0652031
7.62	0.0648886
7.64	0.0654978
7.66	0.0670817
7.68	0.069079
7.7	0.0706275
7.72	0.071282
7.74	0.0709153
7.76	0.0695731
7.78	0.0676046
7.8	0.0656732
7.82	0.0641302
7.84	0.0631223
7.86	0.0625938
7.88	0.0623997
7.9	0.0624316
7.92	0.0626245
7.94	0.0628258
7.96	0.0629413
7.98	0.0629474
8	0.0628634
8.02	0.0627486
8.04	0.0626987
8.06	0.0627777
8.08	0.0630284
8.1	0.0635427
8.12	0.0643945
8.14	0.06544
8.16	0.0663473
8.18	0.0670456
8.2	0.0676696
8.22	0.0683854
8.24	0.0692508
8.26	0.0701283
8.28	0.0708652
8.3	0.0713446
8.32	0.0714622
8.34	0.0711462
8.36	0.0706473
8.38	0.0702608
8.4	0.0701779
8.42	0.070398
8.44	0.07075
8.46	0.0709899
8.48	0.070895
8.5	0.0706194
8.52	0.0703052
8.54	0.07001
8.56	0.0697829
8.58	0.0697234
8.6	0.0699376
8.62	0.0704036
8.64	0.0710508
8.66	0.071703
8.68	0.0722163
8.7	0.0730402
8.72	0.0743001
8.74	0.0755853
8.76	0.0766622
8.78	0.0774338
8.8	0.0777893
8.82	0.0776945
8.84	0.0774237
8.86	0.0772528
8.88	0.0772546
8.9	0.077339
8.92	0.0774245
8.94	0.0774626
8.96	0.0774185
8.98	0.0772631
9	0.0769855
9.02	0.0766315
9.04	0.0763116
9.06	0.0760432
9.08	0.0757654
9.1	0.0753923
9.12	0.074882
9.14	0.0742878
9.16	0.073666
9.18	0.073008
9.2	0.0723532
9.22	0.0718491
9.24	0.071494
9.26	0.0711596
9.28	0.0706856
9.3	0.0699693
9.32	0.069089
9.34	0.0683186
9.36	0.067694
9.38	0.0670425
9.4	0.0661472
9.42	0.0649181
9.44	0.0635828
9.46	0.0625994
9.48	0.0619987
9.5	0.0615248
9.52	0.0611867
9.54	0.0609858
9.56	0.0608703
9.58	0.0607871
9.6	0.0607137
9.62	0.0606707
9.64	0.060714
9.66	0.0609604
9.68	0.0615462
9.7	0.06256
9.72	0.063998
9.74	0.0658056
9.76	0.0676501
9.78	0.0689885
9.8	0.0697721
9.82	0.0702772
9.84	0.0705722
9.86	0.0707137
9.88	0.0707788
9.9	0.0708263
9.92	0.0708783
9.94	0.0709178
9.96	0.0709197
9.98	0.0708532
10	0.0706821
10.02	0.0703724
10.04	0.069893
10.06	0.0691846
10.08	0.0679932
10.1	0.0662901
10.12	0.0642306
10.14	0.0622081
10.16	0.0604621
10.18	0.0591949
10.2	0.0583391
10.22	0.057634
10.24	0.0568283
10.26	0.0558676
10.28	0.0549554
10.3	0.0542152
10.32	0.0536987
10.34	0.0533491
10.36	0.0532788
10.38	0.0536333
10.4	0.0545253
10.42	0.0559287
10.44	0.0575421
10.46	0.0589107
10.48	0.0598159
10.5	0.0602951
10.52	0.0604742
10.54	0.0604928
10.56	0.060467
10.58	0.0604794
10.6	0.0605821
10.62	0.0607919
10.64	0.0610811
10.66	0.0613967
10.68	0.0616081
10.7	0.0615457
10.72	0.0613105
10.74	0.0610261
10.76	0.06078
10.78	0.0606141
10.8	0.0605486
10.82	0.0605511
10.84	0.0605375
10.86	0.0603923
10.88	0.0600661
10.9	0.0596381
10.92	0.0591318
10.94	0.0585498
10.96	0.0580011
10.98	0.0577257
11	0.057746
11.02	0.0577863
11.04	0.0574986
11.06	0.0570373
11.08	0.0565653
11.1	0.056165
11.12	0.0559089
11.14	0.0558998
11.16	0.0561458
11.18	0.0565167
11.2	0.0567444
11.22	0.0566173
11.24	0.0561791
11.26	0.055701
11.28	0.0553631
11.3	0.0552512
11.32	0.0554
11.34	0.0558093
11.36	0.0564071
11.38	0.0570643
11.4	0.0579072
11.42	0.0592623
11.44	0.0614315
11.46	0.0643412
11.48	0.0672958
11.5	0.0696872
11.52	0.0715238
11.54	0.0730684
11.56	0.0744876
11.58	0.0759583
11.6	0.0776239
11.62	0.0796714
11.64	0.0821702
11.66	0.084786
11.68	0.0870914
11.7	0.0889083
11.72	0.0903265
11.74	0.0914903
11.76	0.0927999
11.78	0.0947443
11.8	0.0975824
11.82	0.101096
11.84	0.104648
11.86	0.10727
11.88	0.107555
11.9	0.105543
11.92	0.104828
11.94	0.114677
11.96	0.1517
11.98	0.237407
12	0.389297
12.02	0.602012
12.04	0.832881
12.06	1.04015
12.08	1.20785
12.1	1.34449
12.12	1.46783
12.14	1.60239
12.16	1.76102
12.18	1.93762
12.2	2.11095
12.22	2.25641
12.24	2.36562
12.26	2.44932
12.28	2.52696
12.3	2.61887
12.32	2.74981
12.34	2.94546
12.36	3.21806
12.38	3.55079
12.4	3.89776
12.42	4.1874
12.44	4.38792
12.46	4.50599
12.48	4.5717
12.5	4.6199
12.52	4.67948
12.54	4.77307
12.56	4.91283
12.58	5.08317
12.6	5.2394
12.62	5.35142
12.64	5.41627
12.66	5.44632
12.68	5.45839
12.7	5.4687
12.72	5.49189
12.74	5.54043
12.76	5.62097
12.78	5.7324
12.8	5.88059
12.82	6.06857
12.84	6.27916
12.86	6.4741
12.88	6.62753
12.9	6.72969
12.92	6.79037
12.94	6.82759
12.96	6.85883
12.98	6.89964
13	6.96181
13.02	7.05029
13.04	7.15881
13.06	7.2875
13.08	7.43858
13.1	7.60418
13.12	7.75951
13.14	7.87966
13.16	7.96177
13.18	8.02387
13.2	8.09068
13.22	8.18614
13.24	8.32591
13.26	8.5073
13.28	8.7245
13.3	8.96092
13.32	9.17515
13.34	9.33537
13.36	9.43342
13.38	9.48259
13.4	9.50334
13.42	9.51393
13.44	9.52739
13.46	9.55227
13.48	9.5917
13.5	9.64244
13.52	9.69662
13.54	9.75161
13.56	9.80613
13.58	9.85914
13.6	9.90954
13.62	9.95835
13.64	10.0141
13.66	10.0863
13.68	10.1825
13.7	10.3074
13.72	10.4608
13.74	10.6332
13.76	10.802
13.78	10.9384
13.8	11.0357
13.82	11.102
13.84	11.1464
13.86	11.1746
13.88	11.1918
13.9	11.2027
13.92	11.2117
13.94	11.2228
13.96	11.2387
13.98	11.2599
14	11.2876
14.02	11.3228
14.04	11.3643
14.06	11.416
14.08	11.4829
14.1	11.5661
14.12	11.6582
14.14	11.754
14.16	11.8552
14.18	11.9595
14.2	12.0524
14.22	12.1259
14.24	12.1762
14.26	12.2045
14.28	12.2176
14.3	12.2227
14.32	12.2257
14.34	12.2299
14.36	12.2362
14.38	12.2439
14.4	12.2522
14.42	12.2596
14.44	12.2643
14.46	12.2683
14.48	12.2771
14.5	12.2995
14.52	12.3451
14.54	12.4215
14.56	12.5251
14.58	12.6372
14.6	12.743
14.62	12.8349
14.64	12.9145
14.66	12.9836
14.68	13.0376
14.7	13.0734
14.72	13.093
14.74	13.101
14.76	13.1026
14.78	13.1021
14.8	13.1023
14.82	13.1051
14.84	13.1107
14.86	13.1183
14.88	13.1256
14.9	13.1331
14.92	13.1436
14.94	13.1612
14.96	13.1914
14.98	13.2393
15	13.3051
15.02	13.3792
15.04	13.4489
15.06	13.5044
15.08	13.5426
15.1	13.5639
15.12	13.5726
15.14	13.5744
15.16	13.5741
15.18	13.5748
15.2	13.5781
15.22	13.5841
15.24	13.5917
15.26	13.6004
15.28	13.6106
15.3	13.6228
15.32	13.6372
15.34	13.6541
15.36	13.6754
15.38	13.7084
15.4	13.7623
15.42	13.844
15.44	13.9481
15.46	14.053
15.48	14.1336
15.5	14.1837
15.52	14.2096
15.54	14.2202
15.56	14.2236
15.58	14.225
15.6	14.2263
15.62	14.2286
15.64	14.2323
15.66	14.2378
15.68	14.244
15.7	14.2503
15.72	14.2561
15.74	14.2607
15.76	14.2639
15.78	14.266
15.8	14.2683
15.82	14.2732
15.84	14.2859
15.86	14.314
15.88	14.3662
15.9	14.4512
15.92	14.5764
15.94	14.7357
15.96	14.9034
15.98	15.0382
16	15.1235
16.02	15.1676
16.04	15.1864
16.06	15.1944
16.08	15.2001
16.1	15.2053
16.12	15.2096
16.14	15.2132
16.16	15.2165
16.18	15.2202
16.2	15.2244
16.22	15.2289
16.24	15.2336
16.26	15.238
16.28	15.2422
16.3	15.2464
16.32	15.2528
16.34	15.2658
16.36	15.2937
16.38	15.3476
16.4	15.4357
16.42	15.5551
16.44	15.6973
16.46	15.85
16.48	15.9875
16.5	16.0913
16.52	16.1563
16.54	16.1912
16.56	16.2093
16.58	16.2214
16.6	16.2352
16.62	16.2558
16.64	16.2874
16.66	16.3291
16.68	16.3739
16.7	16.416
16.72	16.4516
16.74	16.4802
16.76	16.5033
16.78	16.5251
16.8	16.5534
16.82	16.5978
16.84	16.6677
16.86	16.7667
16.88	16.8853
16.9	17.011
16.92	17.1266
16.94	17.2174
16.96	17.2801
16.98	17.3221
17	17.3536
17.02	17.3861
17.04	17.4349
17.06	17.5123
17.08	17.6167
17.1	17.7245
17.12	17.8147
17.14	17.8797
17.16	17.9235
17.18	17.9576
17.2	17.9961
17.22	18.0519
17.24	18.139
17.26	18.2686
17.28	18.4358
17.3	18.6101
17.32	18.7628
17.34	18.8753
17.36	18.9434
17.38	18.9756
17.4	18.9854
17.42	18.9849
17.44	18.982
17.46	18.9809
17.48	18.9831
17.5	18.9883
17.52	18.9956
17.54	19.0037
17.56	19.011
17.58	19.0169
17.6	19.0221
17.62	19.0303
17.64	19.0474
17.66	19.0813
17.68	19.1376
17.7	19.2136
17.72	19.2955
17.74	19.3735
17.76	19.4469
17.78	19.5121
17.8	19.5639
17.82	19.6015
17.84	19.6261
17.86	19.6396
17.88	19.6461
17.9	19.6498
17.92	19.6536
17.94	19.6586
17.96	19.6643
17.98	19.6698
18	19.6741
18.02	19.6779
18.04	19.6831
18.06	19.6928
18.08	19.7112
18.1	19.742
18.12	19.7872
18.14	19.8455
18.16	19.9079
18.18	19.9643
18.2	20.0083
18.22	20.0358
18.24	20.049
18.26	20.0529
18.28	20.0526
18.3	20.0516
18.32	20.0519
18.34	20.0545
18.36	20.0592
18.38	20.0655
18.4	20.0727
18.42	20.0811
18.44	20.0902
18.46	20.0987
18.48	20.1075
18.5	20.1204
18.52	20.1418
18.54	20.1739
18.56	20.2128
18.58	20.249
18.6	20.2757
18.62	20.2921
18.64	20.2998
18.66	20.302
18.68	20.3012
18.7	20.2995
18.72	20.2978
18.74	20.297
18.76	20.2978
18.78	20.3013
18.8	20.3085
18.82	20.3194
18.84	20.3321
18.86	20.344
18.88	20.3521
18.9	20.3557
18.92	20.3564
18.94	20.3567
18.96	20.3603
18.98	20.371
19	20.3924
19.02	20.4252
19.04	20.4633
19.06	20.4976
19.08	20.5224
19.1	20.5379
19.12	20.5464
19.14	20.5507
19.16	20.5529
19.18	20.554
19.2	20.5544
19.22	20.5544
19.24	20.5544
19.26	20.5543
19.28	20.5543
19.3	20.5543
19.32	20.5543
19.34	20.5545
19.36	20.555
19.38	20.5558
19.4	20.5568
19.42	20.5576
19.44	20.5583
19.46	20.5587
19.48	20.5589
19.5	20.559
19.52	20.5589
19.54	20.5589
19.56	20.5587
19.58	20.5585
19.6	20.5582
19.62	20.5578
19.64	20.5576
19.66	20.5574
19.68	20.5572
19.7	20.5569
19.72	20.5567
19.74	20.5567
19.76	20.5565
19.78	20.5559
19.8	20.555
19.82	20.5542
19.84	20.5537
19.86	20.5535
19.88	20.5534
19.9	20.5535
19.92	20.5537
19.94	20.5542
19.96	20.555
19.98	20.556
20	20.5567
20.02	20.5571
20.04	20.5571
20.06	20.5566
20.08	20.5558
20.1	20.5548
20.12	20.5539
20.14	20.5531
20.16	20.5526
20.18	20.5524
20.2	20.5526
20.22	20.5529
20.24	20.553
20.26	20.5527
20.28	20.552
20.3	20.551
20.32	20.5501
20.34	20.5495
20.36	20.5491
20.38	20.549
20.4	20.5491
20.42	20.5494
20.44	20.55
20.46	20.5511
20.48	20.5528
20.5	20.5551
20.52	20.5575
20.54	20.5598
20.56	20.5617
20.58	20.5632
20.6	20.5644
20.62	20.5656
20.64	20.5669
20.66	20.5682
20.68	20.5694
20.7	20.5703
20.72	20.5708
20.74	20.571
20.76	20.5709
20.78	20.5707
20.8	20.5704
20.82	20.5698
20.84	20.5692
20.86	20.5687
20.88	20.5683
20.9	20.5679
20.92	20.5669
20.94	20.5654
20.96	20.5634
20.98	20.5613
21	20.5596
21.02	20.5581
21.04	20.557
21.06	20.5562
21.08	20.5556
21.1	20.5551
21.12	20.5551
21.14	20.5553
21.16	20.5558
21.18	20.5564
21.2	20.5567
21.22	20.5568
21.24	20.5564
21.26	20.5558
21.28	20.5551
21.3	20.5546
21.32	20.5544
21.34	20.5544
21.36	20.5544
21.38	20.5543
21.4	20.5542
21.42	20.5541
21.44	20.5537
21.46	20.553
21.48	20.5519
21.5	20.5504
21.52	20.5483
21.54	20.5459
21.56	20.5436
21.58	20.5416
21.6	20.5398
21.62	20.5382
21.64	20.5366
21.66	20.5348
21.68	20.5327
21.7	20.5306
21.72	20.5289
21.74	20.5279
21.76	20.5273
21.78	20.527
21.8	20.5267
21.82	20.5262
21.84	20.5255
21.86	20.5245
21.88	20.5233
21.9	20.5221
21.92	20.5213
21.94	20.5215
21.96	20.5224
21.98	20.5239
22	20.5253
22.02	20.5261
22.04	20.5264
22.06	20.5263
22.08	20.5259
22.1	20.5253
22.12	20.5243
22.14	20.5231
22.16	20.5219
22.18	20.5208
22.2	20.5201
22.22	20.5198
22.24	20.5197
22.26	20.5198
22.28	20.5199
22.3	20.52
22.32	20.5201
22.34	20.5201
22.36	20.5199
22.38	20.5193
22.4	20.5182
22.42	20.5169
22.44	20.5157
22.46	20.5149
22.48	20.5144
22.5	20.5141
22.52	20.5141
22.54	20.5141
22.56	20.5142
22.58	20.5143
22.6	20.5144
22.62	20.5145
22.64	20.5146
22.66	20.5147
22.68	20.5149
22.7	20.515
22.72	20.5151
22.74	20.5151
22.76	20.5151
22.78	20.5151
22.8	20.5151
22.82	20.5155
22.84	20.5162
22.86	20.5171
22.88	20.5182
22.9	20.5192
22.92	20.5201
22.94	20.5207
22.96	20.5215
22.98	20.5224
23	20.5238
23.02	20.5252
23.04	20.5264
23.06	20.5271
23.08	20.5272
23.1	20.527
23.12	20.5267
23.14	20.5264
23.16	20.5263
23.18	20.5264
23.2	20.5265
23.22	20.5267
23.24	20.5268
23.26	20.5266
23.28	20.5261
23.3	20.5255
23.32	20.5252
23.34	20.5252
23.36	20.5253
23.38	20.5253
23.4	20.5252
23.42	20.5247
23.44	20.5242
23.46	20.5238
23.48	20.5237
23.5	20.5241
23.52	20.5252
23.54	20.5267
23.56	20.5284
23.58	20.5294
23.6	20.5295
23.62	20.5285
23.64	20.5268
23.66	20.5251
23.68	20.5237
23.7	20.5226
23.72	20.5215
23.74	20.5204
23.76	20.5194
23.78	20.5185
23.8	20.5179
23.82	20.5176
23.84	20.5178
23.86	20.5182
23.88	20.5185
23.9	20.5187
23.92	20.5188
23.94	20.5186
23.96	20.5181
23.98	20.5174
24	20.5165
24.02	20.5158
24.04	20.5153
24.06	20.5149
24.08	20.5142
24.1	20.5131
24.12	20.5121
24.14	20.5121
24.16	20.5132
24.18	20.5149
24.2	20.5167
24.22	20.5181
24.24	20.519
24.26	20.5195
24.28	20.5199
24.3	20.5205
24.32	20.5215
24.34	20.5231
24.36	20.5251
24.38	20.528
24.4	20.5333
24.42	20.5427
24.44	20.5573
24.46	20.5779
24.48	20.6023
24.5	20.6258
24.52	20.6443
24.54	20.6575
24.56	20.6663
24.58	20.6723
24.6	20.6763
24.62	20.6788
24.64	20.68
24.66	20.6805
24.68	20.681
24.7	20.6816
24.72	20.6824
24.74	20.6831
24.76	20.6836
24.78	20.6838
24.8	20.6839
24.82	20.6838
24.84	20.6837
24.86	20.6836
24.88	20.6835
24.9	20.6838
24.92	20.6847
24.94	20.6865
24.96	20.6892
24.98	20.6924
25	20.6949
25.02	20.6965
25.04	20.6974
25.06	20.698
25.08	20.6988
25.1	20.7
25.12	20.7016
25.14	20.7029
25.16	20.7035
25.18	20.703
25.2	20.7019
25.22	20.7016
25.24	20.705
25.26	20.7174
25.28	20.7467
25.3	20.802
25.32	20.8891
25.34	20.9978
25.36	21.1022
25.38	21.203
25.4	21.323
25.42	21.4893
25.44	21.7226
25.46	22.0302
25.48	22.3958
25.5	22.7707
25.52	23.1337
25.54	23.4725
25.56	23.7696
25.58	24.0129
25.6	24.2049
25.62	24.3607
25.64	24.5124
25.66	24.695
25.68	24.9167
25.7	25.1442
25.72	25.344
25.74	25.5002
25.76	25.6211
25.78	25.7231
25.8	25.8329
25.82	25.9768
25.84	26.1631
25.86	26.3693
25.88	26.5592
25.9	26.7143
25.92	26.8307
25.94	26.917
25.96	26.9842
25.98	27.0452
26	27.1223
26.02	27.2454
26.04	27.4413
26.06	27.7166
26.08	28.0483
26.1	28.3948
26.12	28.706
26.14	28.945
26.16	29.0947
26.18	29.1708
26.2	29.2037
26.22	29.2207
26.24	29.2393
26.26	29.2672
26.28	29.3032
26.3	29.3406
26.32	29.3728
26.34	29.3991
26.36	29.4227
26.38	29.4483
26.4	29.4799
26.42	29.5201
26.44	29.5682
26.46	29.6248
26.48	29.688
26.5	29.7526
26.52	29.806
26.54	29.8431
26.56	29.8641
26.58	29.8728
26.6	29.8743
26.62	29.8732
26.64	29.873
26.66	29.8759
26.68	29.8834
26.7	29.8952
26.72	29.9103
26.74	29.926
26.76	29.9395
26.78	29.9484
26.8	29.953
26.82	29.9546
26.84	29.9546
26.86	29.954
26.88	29.9534
26.9	29.953
26.92	29.9528
26.94	29.9528
26.96	29.953
26.98	29.9533
27	29.9537
27.02	29.9538
27.04	29.9531
27.06	29.951
27.08	29.9467
27.1	29.9399
27.12	29.9316
27.14	29.9238
27.16	29.9178
27.18	29.9142
27.2	29.9126
27.22	29.9121
27.24	29.9123
27.26	29.9132
27.28	29.9149
27.3	29.9177
27.32	29.9214
27.34	29.9252
27.36	29.9278
27.38	29.9286
27.4	29.9275
27.42	29.9248
27.44	29.9212
27.46	29.9183
27.48	29.9164
27.5	29.9155
27.52	29.9151
27.54	29.9147
27.56	29.9138
27.58	29.9123
27.6	29.9103
27.62	29.9086
27.64	29.9073
27.66	29.9065
27.68	29.9059
27.7	29.9056
27.72	29.9059
27.74	29.9076
27.76	29.9118
27.78	29.9192
27.8	29.9298
27.82	29.9424
27.84	29.9551
27.86	29.9647
27.88	29.9703
27.9	29.973
27.92	29.9739
27.94	29.9741
27.96	29.9738
27.98	29.9724
28	29.969
28.02	29.962
28.04	29.951
28.06	29.9377
28.08	29.9268
28.1	29.9202
28.12	29.9171
28.14	29.9165
28.16	29.9168
28.18	29.9172
28.2	29.917
28.22	29.9155
28.24	29.9125
28.26	29.9082
28.28	29.9037
28.3	29.8993
28.32	29.8947
28.34	29.8904
28.36	29.8868
28.38	29.8845
28.4	29.8835
28.42	29.8838
28.44	29.8851
28.46	29.8873
28.48	29.8899
28.5	29.8919
28.52	29.8928
28.54	29.8924
28.56	29.8908
28.58	29.888
28.6	29.8852
28.62	29.8845
28.64	29.8901
28.66	29.908
28.68	29.9447
28.7	30.002
28.72	30.0706
28.74	30.1327
28.76	30.1763
28.78	30.2019
28.8	30.2149
28.82	30.2209
28.84	30.2236
28.86	30.225
28.88	30.2258
28.9	30.2262
28.92	30.2266
28.94	30.2269
28.96	30.2275
28.98	30.2284
29	30.2295
29.02	30.2307
29.04	30.2319
29.06	30.2331
29.08	30.2343
29.1	30.2357
29.12	30.2369
29.14	30.2377
29.16	30.2381
29.18	30.2383
29.2	30.2384
29.22	30.2382
29.24	30.2377
29.26	30.2368
29.28	30.2355
29.3	30.2339
29.32	30.2325
29.34	30.2315
29.36	30.2309
29.38	30.2307
29.4	30.2307
29.42	30.2308
29.44	30.2308
29.46	30.2309
29.48	30.2309
29.5	30.2309
29.52	30.2308
29.54	30.2306
29.56	30.2305
29.58	30.2303
29.6	30.2302
29.62	30.2301
29.64	30.2301
29.66	30.2302
29.68	30.2304
29.7	30.2308
29.72	30.2314
29.74	30.2321
29.76	30.233
29.78	30.2338
29.8	30.2341
29.82	30.2334
29.84	30.2321
29.86	30.2308
29.88	30.2296
29.9	30.2287
29.92	30.2277
29.94	30.2268
29.96	30.2261
29.98	30.2262
30	30.227
30.02	30.2278
30.04	30.2285
30.06	30.2288
30.08	30.229
30.1	30.2289
30.12	30.2288
30.14	30.2288
30.16	30.2288
30.18	30.2289
30.2	30.229
30.22	30.2292
30.24	30.2292
30.26	30.2292
30.28	30.2292
30.3	30.229
30.32	30.2289
30.34	30.2288
30.36	30.2287
30.38	30.2286
30.4	30.2284
30.42	30.2283
30.44	30.2284
30.46	30.2286
30.48	30.2287
30.5	30.2285
30.52	30.2281
30.54	30.2275
30.56	30.227
30.58	30.2265
30.6	30.2259
30.62	30.2253
30.64	30.2248
30.66	30.2249
30.68	30.2258
30.7	30.2274
30.72	30.2289
30.74	30.2303
30.76	30.2311
30.78	30.2316
30.8	30.2318
30.82	30.2318
30.84	30.2317
30.86	30.2313
30.88	30.2308
30.9	30.2302
30.92	30.2296
30.94	30.2288
30.96	30.2275
30.98	30.2253
31	30.222
31.02	30.2179
31.04	30.2131
31.06	30.208
31.08	30.2027
31.1	30.1974
31.12	30.1926
31.14	30.188
31.16	30.1834
31.18	30.1792
31.2	30.1756
31.22	30.1732
31.24	30.1717
31.26	30.171
31.28	30.1708
31.3	30.171
31.32	30.1713
31.34	30.1719
31.36	30.1727
31.38	30.1735
31.4	30.1741
31.42	30.174
31.44	30.1736
31.46	30.1731
31.48	30.173
31.5	30.1731
31.52	30.1732
31.54	30.1731
31.56	30.1729
31.58	30.1725
31.6	30.1723
31.62	30.1723
31.64	30.1725
31.66	30.1726
31.68	30.1725
31.7	30.1719
31.72	30.1711
31.74	30.1702
31.76	30.1695
31.78	30.1691
31.8	30.1691
31.82	30.1695
31.84	30.1703
31.86	30.1716
31.88	30.1732
31.9	30.1745
31.92	30.1754
31.94	30.1758
31.96	30.1758
31.98	30.1755
32	30.1752
32.02	30.1749
32.04	30.1745
32.06	30.1737
32.08	30.1723
32.1	30.1701
32.12	30.1675
32.14	30.1646
32.16	30.1623
32.18	30.1607
32.2	30.1597
32.22	30.1591
32.24	30.1585
32.26	30.1574
32.28	30.1558
32.3	30.154
32.32	30.1528
32.34	30.1528
32.36	30.1541
32.38	30.1563
32.4	30.1584
32.42	30.1601
32.44	30.1617
32.46	30.1635
32.48	30.1658
32.5	30.1683
32.52	30.1704
32.54	30.172
32.56	30.1732
32.58	30.1741
32.6	30.1747
32.62	30.175
32.64	30.1751
32.66	30.1751
32.68	30.1753
32.7	30.1756
32.72	30.1761
32.74	30.1764
32.76	30.1763
32.78	30.1758
32.8	30.1747
32.82	30.173
32.84	30.1712
32.86	30.1692
32.88	30.1672
32.9	30.1652
32.92	30.1635
32.94	30.1625
32.96	30.1618
32.98	30.161
33	30.1602
33.02	30.1596
33.04	30.1592
33.06	30.1591
33.08	30.1592
33.1	30.1593
33.12	30.1593
33.14	30.1591
33.16	30.1587
33.18	30.158
33.2	30.1573
33.22	30.1566
33.24	30.1559
33.26	30.1554
33.28	30.155
33.3	30.1547
33.32	30.1543
33.34	30.1541
33.36	30.1542
33.38	30.1546
33.4	30.1552
33.42	30.1558
33.44	30.1561
33.46	30.1562
33.48	30.1562
33.5	30.1562
33.52	30.1562
33.54	30.1565
33.56	30.1569
33.58	30.1576
33.6	30.1583
33.62	30.1589
33.64	30.1592
33.66	30.1596
33.68	30.1601
33.7	30.1605
33.72	30.1607
33.74	30.1605
33.76	30.16
33.78	30.159
33.8	30.1577
33.82	30.1565
33.84	30.1557
33.86	30.1551
33.88	30.1548
33.9	30.1547
33.92	30.1547
33.94	30.1547
33.96	30.1548
33.98	30.1548
34	30.1548
34.02	30.1548
34.04	30.1548
34.06	30.155
34.08	30.1553
34.1	30.156
34.12	30.1573
34.14	30.1594
34.16	30.1626
34.18	30.1662
34.2	30.1699
34.22	30.1731
34.24	30.1757
34.26	30.1779
34.28	30.18
34.3	30.1822
34.32	30.1841
34.34	30.1855
34.36	30.1861
34.38	30.1863
34.4	30.1861
34.42	30.1857
34.44	30.1849
34.46	30.1836
34.48	30.182
34.5	30.1803
34.52	30.1794
34.54	30.1794
34.56	30.1793
34.58	30.1786
34.6	30.177
34.62	30.1748
34.64	30.1719
34.66	30.1686
34.68	30.1655
34.7	30.1631
34.72	30.1617
34.74	30.161
34.76	30.1608
34.78	30.1608
34.8	30.1609
34.82	30.161
34.84	30.1612
34.86	30.1615
34.88	30.1617
34.9	30.1619
34.92	30.1618
34.94	30.1613
34.96	30.1602
34.98	30.1587
35	30.1573
35.02	30.1561
35.04	30.1552
35.06	30.1544
35.08	30.1539
35.1	30.1536
35.12	30.1533
35.14	30.1529
35.16	30.1528
35.18	30.1531
35.2	30.1538
35.22	30.1545
35.24	30.1554
35.26	30.1563
35.28	30.1574
35.3	30.1583
35.32	30.1591
35.34	30.1596
35.36	30.1601
35.38	30.1606
35.4	30.1609
35.42	30.1611
35.44	30.1612
35.46	30.1613
35.48	30.1613
35.5	30.1612
35.52	30.1609
35.54	30.1601
35.56	30.1588
35.58	30.1571
35.6	30.1554
35.62	30.154
35.64	30.153
35.66	30.1523
35.68	30.1518
35.7	30.1515
35.72	30.1513
35.74	30.1514
35.76	30.1517
35.78	30.1521
35.8	30.1526
35.82	30.1534
35.84	30.1547
35.86	30.157
35.88	30.1606
35.9	30.1657
35.92	30.1721
35.94	30.179
35.96	30.1855
35.98	30.1913
36	30.1971
36.02	30.2036
36.04	30.2112
36.06	30.2187
36.08	30.2252
36.1	30.2303
36.12	30.2335
36.14	30.2355
36.16	30.2371
36.18	30.239
36.2	30.2415
36.22	30.2443
36.24	30.2468
36.26	30.2485
36.28	30.2494
36.3	30.2497
36.32	30.2498
36.34	30.2497
36.36	30.2496
36.38	30.2497
36.4	30.2499
36.42	30.2502
36.44	30.2505
36.46	30.2508
36.48	30.251
36.5	30.251
36.52	30.2509
36.54	30.2508
36.56	30.2507
36.58	30.2507
36.6	30.2505
36.62	30.2504
36.64	30.2503
36.66	30.2502
36.68	30.2502
36.7	30.2502
36.72	30.2503
36.74	30.2505
36.76	30.2506
36.78	30.2504
36.8	30.2497
36.82	30.2486
36.84	30.2473
36.86	30.2464
36.88	30.2465
36.9	30.2481
36.92	30.2498
36.94	30.2474
36.96	30.2334
36.98	30.1975
37	30.1294
37.02	30.0263
37.04	29.9028
37.06	29.7837
37.08	29.6801
37.1	29.5906
37.12	29.5013
37.14	29.3936
37.16	29.2538
37.18	29.0818
37.2	28.881
37.22	28.6496
37.24	28.3919
37.26	28.1271
37.28	27.8826
37.3	27.6936
37.32	27.5685
37.34	27.4901
37.36	27.4325
37.38	27.3736
37.4	27.298
37.42	27.1915
37.44	27.047
37.46	26.8607
37.48	26.6433
37.5	26.4169
37.52	26.2091
37.54	26.0423
37.56	25.9244
37.58	25.8495
37.6	25.8044
37.62	25.7768
37.64	25.7596
37.66	25.7516
37.68	25.7461
37.7	25.7249
37.72	25.6577
37.74	25.503
37.76	25.2185
37.78	24.7964
37.8	24.3114
37.82	23.8881
37.84	23.5792
37.86	23.3692
37.88	23.21
37.9	23.0596
37.92	22.8945
37.94	22.7095
37.96	22.5179
37.98	22.3467
38	22.2147
38.02	22.1225
38.04	22.0655
38.06	22.0344
38.08	22.0154
38.1	21.9849
38.12	21.9031
38.14	21.7165
38.16	21.378
38.18	20.8946
38.2	20.3617
38.22	19.8667
38.24	19.4507
38.26	19.1207
38.28	18.8736
38.3	18.6883
38.32	18.5472
38.34	18.4378
38.36	18.3525
38.38	18.2845
38.4	18.2231
38.42	18.1631
38.44	18.1086
38.46	18.0599
38.48	18.0142
38.5	17.9676
38.52	17.9181
38.54	17.864
38.56	17.7961
38.58	17.7035
38.6	17.5795
38.62	17.4294
38.64	17.2722
38.66	17.1124
38.68	16.9487
38.7	16.7965
38.72	16.6713
38.74	16.5841
38.76	16.5326
38.78	16.5048
38.8	16.4887
38.82	16.4739
38.84	16.4522
38.86	16.4163
38.88	16.3628
38.9	16.2977
38.92	16.2373
38.94	16.1915
38.96	16.1603
38.98	16.1374
39	16.1128
39.02	16.0762
39.04	16.0182
39.06	15.9309
39.08	15.8151
39.1	15.6888
39.12	15.5716
39.14	15.474
39.16	15.3868
39.18	15.2949
39.2	15.1938
39.22	15.0929
39.24	15.0094
39.26	14.9503
39.28	14.9125
39.3	14.8859
39.32	14.8594
39.34	14.8243
39.36	14.7777
39.38	14.7262
39.4	14.6808
39.42	14.6487
39.44	14.627
39.46	14.6047
39.48	14.5655
39.5	14.4922
39.52	14.3722
39.54	14.2061
39.56	14.0111
39.58	13.828
39.6	13.6833
39.62	13.5761
39.64	13.4955
39.66	13.4246
39.68	13.3514
39.7	13.2696
39.72	13.1758
39.74	13.0628
39.76	12.916
39.78	12.7169
39.8	12.4316
39.82	12.0424
39.84	11.5992
39.86	11.2117
39.88	10.9398
39.9	10.7748
39.92	10.6696
39.94	10.576
39.96	10.4684
[truncated: 3,401 more rows]
