# Supplementary material for: Bioinspired handheld time-share driven robot with expandable DoFs
Source: Nat Commun. 2024 Jan 26;15:768. doi: 10.1038/s41467-024-44993-x (PMC10817928; doi:10.1038/s41467-024-44993-x)
Supplement: Supplementary file 15 — Source Data [file 41467_2024_44993_MOESM15_ESM.zip › Source Data/Figures Source Data/Source Data Figure 3.xlsx]

## Sheet: Figure 3b
Group number	Voltage (V)	Trial number	Pulse duration (s)	Maximum temperature (°C)	Maximum displacement (mm)
1	3	1	0	24.7	0
1	3	2	0.1	34.9	0
1	3	3	0.2	40.6	0.64
1	3	4	0.3	44.8	1.596
1	3	5	0.4	55.3	1.626
1	3	6	0.5	72.6	1.72
1	3	7	0.6	90.5	1.74
1	3	8	0.7	111	1.757
2	4	1	0	25	0
2	4	2	0.05	33.5	0
2	4	3	0.1	41.6	1.483
2	4	4	0.15	54.6	1.634
2	4	5	0.2	61.3	1.648
2	4	6	0.25	90.5	1.657
2	4	7	0.3	99	1.635
2	4	8	0.35	105	1.675
3	5	1	0	25.9	0
3	5	2	0.02	29.2	0
3	5	3	0.04	35.3	0
3	5	4	0.06	36.8	1.027
3	5	5	0.08	44.5	1.611
3	5	6	0.1	56.3	1.639
3	5	7	0.12	58.7	1.654
3	5	8	0.14	88	1.643

## Sheet: Figure 3c
Duty: 10%		Duty: 8%		Duty: 6%		Duty: 4%		Duty: 2%
Time (s)	Temperature (°C)	Time (s)	Temperature (°C)	Time (s)	Temperature (°C)	Time (s)	Temperature (°C)	Time (s)	Temperature (°C)
0.25	24.2	0.208333	24.1	0.125	24.1	0.208333	24.3	0.125	23.6
0.791667	24.3	1.25	24	0.458333	24	0.333333	24.1	1.125	23.5
2.5	35	1.91667	24.1	0.916667	24.1	1.625	24.3	2.16667	23.6
2.83333	57.1	2.25	73.4	1.95833	24.3	1.75	24.2	2.41667	58.9
3.25	54.6	2.625	59.7	2.125	37.9	2.41667	40.1	2.875	56
3.5	53.7	2.91667	54.9	2.54167	59.9	2.70833	55.6	3.08333	46.3
3.875	53.5	3.25	52.3	2.83333	52.3	3.04167	47.6	3.41667	41.7
4.79167	52.9	3.70833	51.3	3.125	48.9	3.58333	43.5	4.04167	36.6
5.20833	52.2	4	50.7	3.5	46.9	4.04167	39.9	4.5	35.4
5.5	52.8	4.41667	50.3	3.79167	45.4	4.58333	39.3	5.125	34
5.79167	53.7	4.66667	50	4.20833	44.4	4.75	38.9	5.54167	33.6
6.125	54.5	4.95833	50.1	4.79167	43.7	5.125	39	5.875	33.3
6.45833	55.1	5.375	50.5	5	43.4	5.66667	39.1	6.20833	32.9
6.79167	55.9	5.66667	50.9	5.5	43.5	6.41667	39.4	6.70833	32.7
7.29167	56.3	6.375	51.7	5.91667	43.6	6.70833	39.5	7.20833	32.4
7.45833	57.2	6.70833	52.2	6.20833	43.9	7.125	39.6	7.41667	32.2
7.83333	58.1	7.08333	52.5	6.79167	44.3	7.70833	39.9	8.375	32
8.16667	59.1	7.375	52.8	6.875	44.6	8.08333	39.7	9.20833	31.7
8.54167	59.8	7.75	53	7.20833	44.9	8.54167	40	9.5	31.1
8.875	60.4	8.08333	53.4	7.79167	45.2	8.91667	39.8	10.0833	30.6
9.16667	60.9	8.375	53.6	8.125	45.4	10.3333	39.6	10.4167	30.4
9.75	59.9	9.375	54.1	8.33333	45.7	10.625	39.9	11.2083	30.1
10.1667	59.6	9.79167	54	8.875	46.1	11.3333	39.7	12.4167	29.7
10.5	59.5	10.0833	53.8	9.33333	46.3	11.625	39.8	12.75	29.3
10.875	60.2	10.375	54.2	9.58333	46.5	12.375	39.6	13.1667	28.8
11.0833	61.3	11.4167	54.5	9.875	46.6	12.5833	38.4	13.4583	28.4
11.5	62.2	12.2083	54.7	10.3333	46.9	12.9583	37.2	13.9167	27.9
11.8333	62.9	12.5	53.6	10.5833	47.1	13.4167	36	14.2083	27.4
12.0417	63.5	12.8333	51	11.6667	47.5	13.625	35.2	14.4167	27.1
12.4167	55.9	13.125	48.4	12.0833	47.4	13.9583	34.3	14.75	26.8
12.75	51.8	13.5833	45.9	12.6667	45.9	14.375	33.2	15.125	26.4
13.0833	48.8	13.8333	43.8	13	44	14.75	32.6	15.75	26
13.5	46.9	14.125	42	13.3333	42.2	14.9167	31.7	16.2083	25.8
13.7083	44.7	14.5	40.5	13.625	40.7	15.5	30.9	16.5417	25.6
14.0833	42.9	14.8333	39.1	13.9583	39.3	15.5833	30.5	16.9167	25.4
14.5	41.5	15.2083	37.9	14.375	38.3	16.0417	29.8	17.0833	25.1
14.6667	40.2	15.5417	36.7	14.7083	37.1	16.2083	29.3	17.4583	25
15.125	39.1	15.875	35.9	15.0417	36.1	16.7083	28.6	19.4167	24.9
15.5	37.9	16.1667	35.3	15.4583	35.1	16.9167	28.3	20.0833	24.6
15.75	36.9	16.5417	34.6	15.7083	34.2	17.2083	27.9	20.5	24.8
16.2083	36.1	16.8333	33.9	16.125	33.5	17.625	27.5	21.125	24.4
16.4167	35.3	17.5	33.2	16.4583	32.8	18	27.2	22.5	24.2
16.75	34.7	17.6667	32.7	17.0417	31.6	18.4167	27	23.0833	24.4
17.2083	33.7	18	32.1	17.375	31	18.5833	26.7	23.6667	24.7
17.4167	33.2	18.3333	31.5	18.0417	30	18.875	26.4	26.8333	24.8
17.7083	32.6	18.5833	30.9	18.75	29.6	19.25	26.1	27.2083	24.7
17.9583	32	19.2083	30	19	29.1	19.5417	26	33.1667	24.8
18.5417	31.4	19.6667	29.7	19.1667	28.7	19.9583	25.9	33.8333	23.8
18.6667	30.8	19.875	29.3	19.4167	28.4	20.8333	25.7
19.2917	29.9	20.5833	28.6	19.75	28	21.5417	25.5
19.6667	29.6	21.1667	28.4	20.2083	27.6	22.2083	25.4
20	29.2	21.2917	28.2	20.5	27.3	22.875	25.2
20.2917	28.9	21.6667	28	21.0833	26.8	24.375	25
21	28.7	21.9167	27.9	21.4583	26.7	24.875	24.9
21.2917	28.5	22.5833	27.6	22.2083	26.5	26.8333	24.8
21.625	28.4	22.9167	27.5	22.5417	26.4	27.1667	24.7
21.9167	28.2	23.625	27.4	23.2917	26.2	28.9167	24.4
22.625	27.9	23.9583	27.2	23.8333	26	29.2083	24.5
23.2917	27.7	24.7083	27	24.2917	25.9	29.6667	24.6
23.625	27.5	25	26.9	25.125	25.7	34.625	24.6
24.5417	27.4	26	26.6	26.3333	25.5
24.9167	27.2	26.7083	26.5	27.1667	25.4
25.5833	27	27.3333	26.4	28.3333	25.2
26.2083	26.9	28.0417	26.2	29.625	25
26.5417	26.7	29.0417	26	30.5833	24.9
27.25	26.5	29.75	25.9	32.4167	25
28.125	26.4	30.75	25.7	32.6667	24.9
28.8333	26.2	32.0833	25.5	32.9583	24.9
29.5833	26	33.5	25.4	33.4167	24.9
30.1667	25.9
31.375	25.9

## Sheet: Figure 3d
Duty: 10%		Duty: 8%		Duty: 6%		Duty: 4%		Duty: 2%
Time (s)	Displacement (mm)	Time (s)	Displacement (mm)	Time (s)	Displacement (mm)	Time (s)	Displacement (mm)	Time (s)	Displacement (mm)
1.93333	0	1.4	0	1.8	0	1.7	0	1.5	-0.001
2	0.888	2	1.631	2	1.629	2	1.628	2	1.63
2.1	1.638	12.4667	1.631	12.5667	1.629	11.6667	1.628	3.4	1.63
2.16667	1.637	13.0333	1.488	12.9333	1.548	11.9667	1.538	4.23333	1.568
13.3	1.637	13.7	1.132	13.6333	1.385	12.8667	1.109	5.16666	1.503
13.7	1.598	14.1333	0.609	14.0333	1.088	13.2333	0.634	5.93333	1.474
13.8667	1.588	14.3667	0.425	14.6667	0.69	14	0.383	6.56666	1.439
14.1	1.489	14.7667	0.34	15.1667	0.383	14.5333	0.289	7.56666	1.39
14.3667	1.289	15.1	0.238	15.7333	0.208	14.9	0.193	9.1	1.269
14.7667	1.037	15.8667	0.126	16.0667	0.197	15.8333	0.053	10.0667	1.19
15	0.888	16.4667	0.078	17.1333	0.069	16.9667	0.022	11.2667	1.032
15.3333	0.688	17.2	0.058	18.1667	0.03	17.7333	0.019	12.2333	0.582
15.6	0.586	18.3	0.028	18.7333	0.028	18.8667	0.005	13.1	0.266
15.8	0.498	19.1333	0.016	19.5667	0.019	19.8	0	14.4	0.06
16.0667	0.344	20.0667	0.006	20.0667	0.007	21.1333	-0.002	15.0667	0.032
16.2333	0.288	21.0667	0	20.8	0.002	22.7333	-0.004	16.1	0.019
16.8333	0.198	22.0333	-0.002	21.8333	0	24.6667	-0.007	18.4333	0.003
17.2333	0.088	22.9	-0.004	24.2	-0.003	27.9	-0.01	19.8667	0.001
17.9667	0.06	23.7333	-0.005	25.6333	-0.004	29	-0.011	19.9667	0
18.9667	0.038	26.7667	-0.008	27.1333	-0.006	33.0333	-0.012	23.3333	-0.003
19.3	0.029	28.8333	-0.01	29.9667	-0.008			25.2667	-0.004
20.2333	0.012	35	-0.015	35.4667	-0.011			27.5333	-0.005
21.0333	0.006							31.2667	-0.005
21.6333	0.002
21.8667	0
23.0667	-0.003
25.6333	-0.01
27.8333	-0.015
28.6	-0.016
29.1	-0.018
